# Supplementary material for: Inhibition of diastatic yeasts by Saccharomyces killer toxins to prevent hyperattenuation during brewing
Source: Appl Environ Microbiol. 2024 Sep 12;90(10):e01072-24. doi: 10.1128/aem.01072-24 (PMC11497815; doi:10.1128/aem.01072-24)
Supplement: Table S1 — Susceptibility of diastatic yeasts to canonical killer toxins. [file aem.01072-24-s0004.csv]

Repeat	Killer toxin	AAB	AAQ	AAR	AEQ	(AFA 6.00)	AFB	AFP	APP	AQG	AQH	ASB	BRM	CBN	CFF	CPD	SACE_YAB	SACE_YAG	SACE_YDD	TVM	OyL-019	OyL-025	OyL-026	OyL-027 (26)	OyL-039	OyL-040	OyL-042	OyL-055	OyL-056	OyL-112	OyL-200	OyL-205	OyL-500	OyL-501	BEL SALMON ALE
1*	K2	4	4	1	3	0	0	0	0	4	0	0	0	4	2	4	0	0	0	2	0	0	2	3	3	2	4	1	0	0	2	3	3	4	2
2	K2	2	4	3	3	0	0	0	1	0	0	0	0	3	0	2	1	2	0	0	1	3	1	2	3	0	4	4	1	0	2	3	3	4
3	K2	2	4	2	3	0	0	0	0	4	0	0	0	2	1	1	1	0	0	1	0	0	1	2	3	3	3	3	1	0	1	3	3	3
4	K2	2	4	2	3	0	0	0	0	4	0	0	0	2	2	2	1	0	0	1	0	0	1	2	3	3	4	1	0	0	1	3	3	4
5	K2	2	4	3	3	0	0	0	2	3	0	0	0	4	3	4	0	2	2	2	1	0	2	3	2	0	4	2	1	0	4	3	3	3
1*	K1	2	4	1	3	0	4	3	3	3	0	2	2	4	3	2	2	4	3	3	3	3	2	3	4	3	4	4	3	0	3	4	3	4	3
2	K1	2	4	3	3	0	3	2	3	0	2	2	2	4	2	2	4	4	3	3	3	3	0	3	4	2	4	4	3	0	4	4	3	4
3	K1	2	4	1	3	0	1	3	3	4	0	2	1	3	3	3	1	4	4	3	3	3	3	3	3	3	3	3	0	0	3	4	3	3
4	K1	2	4	1	3	0	0	3	3	4	0	2	1	3	3	2	1	4	4	3	3	3	3	3	3	3	4	4	3	0	3	4	3	4
5	K1	2	4	3	3	0	3	2	2	3	0	3	2	2	4	2	2	2	4	3	3	3	3	3	3	3	4	4	4	2	4	4	3	3
1*	KLUS	1	0	0	3	0	2	0	0	1	1	0	0	0	0	0	0	0	0	0	1	0	0	0	0	0	0	0	0	0	0	0	0	0	1
1*	K72	3	0	3	3	0	1	1	1	3	1	3	1	0	3	3	0	1	4	2	4	4	1	0	3	4	3	0	3	0	6	3	3	0	2
1*	K28	4	1	0	0	0	3	1	1	4	2	0	0	3	4	1	0	1	2	0	1	1	1	0	1	4	2	3	0	0	4	3	1	3	1
1*	K1L	1	0	1	3	0	1	0	0	3	3	0	1	0	1	3	0	1	3	0	2	1	1	0	0	0	2	0	0	0	2	0	0	3	1
1*	BY4741	0	0	0	0	0	0	0	0	0	0	0	0	0	0	0	0	0	0	0	0	0	0	0	0	0	0	0	0	0	0	0	0	0	0
1*	K62	1	2	0	3	1	1	1	0	0	0	0	3	0	2	0	0	2	0	0	2	1	2	0	0	1	4	0	0	0	2	0	0	3	2
1*	K21	3	0	0	0	0	1	0	3	0	0	0	1	1	0	0	1	2	3	1	0	0	0	0	0	1	3	1	0	0	0	0	0	0	0
1*	WLP001	0	0	0	0	0	0	0	0	0	0	0	0	0	0	0	0	0	0	0	0	0	0	0	0	0	0	0	0	0	0	0	0	0	0
1*	VIVA	3	3	2	2	0	0	0	0	3	0	0	0	2	2	2	1	1	2	3	1	1	2	3	3	3	3	1	2	0	3	3	2	4	2
1* data included in figure 1
