# Supplementary material for: Inhibition of diastatic yeasts by Saccharomyces killer toxins to prevent hyperattenuation during brewing
Source: Appl Environ Microbiol. 2024 Sep 12;90(10):e01072-24. doi: 10.1128/aem.01072-24 (PMC11497815; doi:10.1128/aem.01072-24)
Supplement: Table S2 — Killer yeasts that inhibit K1- and K2-resistant strains of diastatic yeasts. [file aem.01072-24-s0005.csv]

	resistant diastatic strains
	AFA	AQH	OYL-111
killer yeast strains:
AVB	0	2	0
AAM	0	0	0
AAQ	0	0	0
AAR	0	0	0
AAS	0	0	0
AAT	0	0	0
AAV	0	0	0
ABA	0	0	0
ABC	0	0	0
ABE	0	0	0
FY4	0	0	0
ABF	0	0	0
ABG	0	0	0
ABH	0	0	0
ABI	0	0	0
ABK	0	0	0
ABL	0	0	0
ABM	0	0	0
ABP	0	0	0
ABS	0	0	0
ABT	0	0	0
FY4	1	0	0
ACA	1	0	0
ACB	0	0	0
ACC	0	0	0
ACD	0	0	0
ACF	0	1	0
ACG	0	0	0
ACI	0	0	0
ACK	0	0	0
ACL	0	0	0
ACM	0	0	0
ACN	1	0	0
ACP	1	1	1
ACQ	1	1	0
ACR	0	0	0
ACS	0	0	0
ACT	0	1	0
ACV	0	0	0
ADA	0	0	0
ADB	0	0	0
ADD	0	0	0
ADF	0	0	0
ADG	0	0	0
ADI	0	0	0
ADQ	1	0	0
ADR	1	0	0
ADT	0	0	0
ADV	0	0	0
AEA	0	0	0
AEI	0	0	0
AEQ	0	0	0
AFB	0	0	0
AFM	0	0	0
AGC	0	0	0
AGK	0	0	0
AGL	0	0	0
AHE	0	0	0
AHI	0	0	0
AAK	1	0	0
AHN	0	0	0
AIB	0	0	0
BIQ	0	0	0
CEA	0	0	0
CEB	0	0	0
CEV	0	0	0
ABV	0	0	0
AQH	0	0	0
BTA	0	0	0
CRE	0	0	0
CIE	0	0	0
BCR	0	0	0
BEK	0	0	0
BEM	0	0	0
CFI	0	0	0
CFN	0	0	0
BRP	0	0	0
AEC	0	0	0
CNC	0	0	0
CPC	0	0	0
CPE	0	0	0
SACE_YCT	0	1	0
SACE_YDF	0	0	0
SACE_YDJ	0	0	0
ASR	0	0	0
ABD	0	0	0
ADP	0	0	0
SACE_GAL	0	0	0
SACE_MAB	0	0	0
AQM	0	0	0
ARL	0	0	0
ASB	0	0	0
ASG	0	0	0
AEN	0	0	0
AFP	0	0	0
AIQ	0	0	0
AKG	0	0	0
AKP	2	0	0
AKV	2	0	0
ALE	2	0	0
BFL	0	0	0
BFP	0	0	0
FY4	0	0	0
BBS	0	0	0
FY4	0	0	0
AVK	0	0	0
BDF	0	0	1
BBI	0	0	0
FY4	0	0	0
BAF	0	0	0
FY4	0	0	0
BAV	0	0	0
BAH	0	0	0
FY4	0	0	0
BBA	0	0	0
BBB	0	0	0
BDM	0	0	0
FY4	0	0	0
BBQ	0	0	1
BAL	0	0	0
FY4	0	0	0
BEG	0	0	0
BHG	0	0	0
BKS	0	0	0
BHI	0	0	0
BGE	0	0	1
BGS	0	0	0
BGF	0	0	0
BHL	0	0	0
BHN	2	0	0
BHB	0	0	0
BIG	0	0	0
BLE	0	0	0
BFS	0	0	0
BKN	0	0	0
FY4	0	0	0
BFT	0	0	0
BLG	2	1	0
BHE	0	0	0
BKD	0	0	0
BLI	2	0	0
BLK	0	0	0
BLN	2	0	0
BLP	0	0	0
CCQ	0	0	0
CDF	0	0	0
CDG	0	0	0
CDH	0	0	0
CDI	0	0	0
CEF	0	0	0
CFA	0	0	0
CFE	0	0	0
SACE_YDO	0	0	0
SACE_YAA	0	0	0
SACE_YAM	0	0	0
SACE_YAQ	0	0	0
SACE_YAR	0	0	0
SACE_YBU	2	0	0
SACE_YBW	0	0	0
SACE_YBX	0	0	0
SACE_YCA	1	1	0
SACE_YCG	0	0	0
SACE_YCI	0	0	0
CGS	1	0	0
CGV	0	0	0
CHB	2	1	0
CHD	2	1	1
CHK	0	0	0
CHL	0	0	0
BNP	0	0	0
BPC	0	0	0
BPI	0	0	0
BPK	0	0	0
BPL	0	0	0
BPP	0	0	0
BPQ	0	0	0
BQA	0	1	0
BQC	1	0	0
FY4	1	1	0
BQE	0	0	0
BQI	0	0	0
BRA	0	0	0
BRB	0	0	0
BRC	0	0	0
BRD	0	0	0
BRE	0	0	0
BRF	1	0	0
BRV	0	0	0
BSG	1	1	1
BSM	0	0	0
BSN	0	0	0
Key (score guide)
Number	inhibition zone
0	None
1	Small halo
2	Large halo
3	Small inhibition zone + small halo
4	Large inhibition zone + small halo
