# Supplementary material for: Inhibition of diastatic yeasts by Saccharomyces killer toxins to prevent hyperattenuation during brewing
Source: Appl Environ Microbiol. 2024 Sep 12;90(10):e01072-24. doi: 10.1128/aem.01072-24 (PMC11497815; doi:10.1128/aem.01072-24)
Supplement: Table S3 — Brewing trial data. [file aem.01072-24-s0006.csv]

Timestamp (EDT)	Trial	Hours from Pitch	DO (mg/L)	pH	Gravity (°P)	Pressure (PSI)	Pressure (Pa)	Fluid Temp (°F)	Fluid Temp (°C)	Ambient Temp (°F)	Ambient Temp (°C)	Conductivity (uS/cm)	Data Source
12/11/2019 19:03:00	1	0.17	28.28	5.17	0.6	16	110320	69.08	20.60	64.4	18.0	2108	BrewMonitor
12/11/2019 19:33:00	1	0.67	29.63	5.16	6.8	16.5	113767.5	65.3	18.5	65.48	18.60	2100	BrewMonitor
12/11/2019 20:03:00	1	1.17	29.63	5.13	10.5	16.5	113767.5	65.3	18.5	64.94	18.30	2107	BrewMonitor
12/11/2019 20:33:00	1	1.67	29.98	5.09	10.7	16.5	113767.5	65.12	18.40	64.76	18.20	2115	BrewMonitor
12/11/2019 21:03:00	1	2.17	29.98	5.06	10.8	16.5	113767.5	65.12	18.40	64.58	18.10	2117	BrewMonitor
12/11/2019 21:33:00	1	2.67	29.63	5.02	10.8	16.5	113767.5	65.12	18.40	64.58	18.10	2121	BrewMonitor
12/11/2019 22:03:00	1	3.17	28.16	4.99	10.8	16.5	113767.5	65.3	18.5	64.22	17.90	2124	BrewMonitor
12/11/2019 22:33:00	1	3.67	23.7	4.96	10.8	16.5	113767.5	65.3	18.5	64.22	17.90	2129	BrewMonitor
12/11/2019 23:03:00	1	4.17	20.44	4.93	10.8	16.5	113767.5	65.3	18.5	64.4	18.0	2130	BrewMonitor
12/11/2019 23:33:00	1	4.67	17.1	4.9	10.8	16.5	113767.5	65.3	18.5	64.04	17.80	2135	BrewMonitor
12/12/2019 00:03:00	1	5.17	13.62	4.88	10.8	16.5	113767.5	65.3	18.5	64.04	17.80	2137	BrewMonitor
12/12/2019 00:33:00	1	5.67	10.21	4.85	10.7	16.5	113767.5	65.3	18.5	64.04	17.80	2138	BrewMonitor
12/12/2019 01:03:00	1	6.17	6.97	4.81	10.7	16.5	113767.5	65.3	18.5	64.04	17.80	2136	BrewMonitor
12/12/2019 01:33:00	1	6.67	4.27	4.79	10.7	16.5	113767.5	65.3	18.5	64.04	17.80	2131	BrewMonitor
12/12/2019 02:03:00	1	7.17	2.65	4.77	10.7	16.5	113767.5	65.12	18.40	64.04	17.80	2132	BrewMonitor
12/12/2019 02:23:00	1	7.5	2.4	4.75	10.7	16.5	113767.5	65.3	18.5	64.04	17.80	2129	BrewMonitor
12/12/2019 02:53:00	1	8	2.28	4.74	10.7	16.5	113767.5	65.3	18.5	64.04	17.80	2127	BrewMonitor
12/12/2019 03:23:00	1	8.5	2.21	4.74	10.6	16.5	113767.5	65.3	18.5	64.04	17.80	2129	BrewMonitor
12/12/2019 03:53:00	1	9	2.16	4.73	10.6	16.5	113767.5	65.3	18.5	63.86	17.70	2130	BrewMonitor
12/12/2019 04:23:00	1	9.5	2.12	4.7	10.6	16.5	113767.5	65.3	18.5	63.86	17.70	2123	BrewMonitor
12/12/2019 04:53:00	1	10	2.14	4.71	10.4	16.7	115146.5	65.48	18.60	63.86	17.70	2076	BrewMonitor
12/12/2019 05:23:00	1	10.5	2.13	4.7	9.7	16.7	115146.5	65.3	18.5	63.68	17.60	2033	BrewMonitor
12/12/2019 05:53:00	1	11	2.13	4.68	8.6	16.7	115146.5	65.48	18.60	63.68	17.60	2043	BrewMonitor
12/12/2019 06:23:00	1	11.5	2.11	4.66	7.3	16.7	115146.5	65.48	18.60	63.32	17.40	2039	BrewMonitor
12/12/2019 06:53:00	1	12	2.15	4.65	7.8	16.7	115146.5	65.48	18.60	63.32	17.40	2087	BrewMonitor
12/12/2019 07:23:00	1	12.5	2.17	4.64	8.6	16.7	115146.5	65.48	18.60	63.68	17.60	2097	BrewMonitor
12/12/2019 07:53:00	1	13	2.18	4.65	8.2	16.7	115146.5	65.48	18.60	64.04	17.80	2052	BrewMonitor
12/12/2019 08:23:00	1	13.5	2.2	4.65	8	16.7	115146.5	65.66	18.70	63.86	17.70	2067	BrewMonitor
12/12/2019 08:53:00	1	14	2.22	4.64	9.1	16.7	115146.5	65.66	18.70	63.86	17.70	2073	BrewMonitor
12/12/2019 09:23:00	1	14.5	2.24	4.63	8.6	16.7	115146.5	65.66	18.70	63.86	17.70	2050	BrewMonitor
12/12/2019 09:53:00	1	15	2.29	4.62	8.7	16.7	115146.5	65.84	18.80	64.22	17.90	2059	BrewMonitor
12/12/2019 10:23:00	1	15.5	2.34	4.59	8.5	16.7	115146.5	66.02	18.90	64.22	17.90	2037	BrewMonitor
12/12/2019 10:53:00	1	16	2.34	4.59	8.5	16.7	115146.5	66.2	19.0	64.94	18.30	2026	BrewMonitor
12/12/2019 11:23:00	1	16.5	2.39	4.59	8.7	16.7	115146.5	66.2	19.0	64.94	18.30	2006	BrewMonitor
12/12/2019 11:53:00	1	17	2.36	4.61	7.7	16.7	115146.5	65.84	18.80	64.94	18.30	2016	BrewMonitor
12/12/2019 12:23:00	1	17.5	2.42	4.56	8.8	16.5	113767.5	65.84	18.80	64.76	18.20	2011	BrewMonitor
12/12/2019 12:53:00	1	18	2.39	4.55	8.7	16.5	113767.5	66.02	18.90	64.76	18.20	2008	BrewMonitor
12/12/2019 13:23:00	1	18.5	2.39	4.54	7.5	16.5	113767.5	66.2	19.0	65.12	18.40	1978	BrewMonitor
12/12/2019 13:53:00	1	19	2.42	4.54	7.4	16.5	113767.5	66.2	19.0	65.3	18.5	1972	BrewMonitor
12/12/2019 14:23:00	1	19.5	2.41	4.53	8.1	16.5	113767.5	66.02	18.90	65.48	18.60	1970	BrewMonitor
12/12/2019 14:53:00	1	20	2.37	4.51	8.2	16.5	113767.5	65.84	18.80	65.3	18.5	1878	BrewMonitor
12/12/2019 15:23:00	1	20.5	2.37	4.5	7.7	16.5	113767.5	66.2	19.0	65.66	18.70	1949	BrewMonitor
12/12/2019 15:53:00	1	21	2.36	4.5	7.3	16.5	113767.5	66.38	19.10	66.02	18.90	1840	BrewMonitor
12/12/2019 16:23:00	1	21.5	2.31	4.48	7.5	16.5	113767.5	66.02	18.90	66.02	18.90	1915	BrewMonitor
12/12/2019 16:53:00	1	22	2.34	4.48	8	16.5	113767.5	66.02	18.90	66.02	18.90	1881	BrewMonitor
12/12/2019 17:23:00	1	22.5	2.31	4.45	5.7	16.5	113767.5	66.02	18.90	65.3	18.5	1866	BrewMonitor
12/12/2019 17:53:00	1	23	2.26	4.44	5.7	16.5	113767.5	66.2	19.0	65.3	18.5	1844	BrewMonitor
12/12/2019 18:23:00	1	23.5	2.26	4.41	6.4	16.5	113767.5	65.84	18.80	65.3	18.5	1858	BrewMonitor
12/12/2019 18:53:00	1	24	2.21	4.4	7.3	16.4	113078.0	65.84	18.80	65.3	18.5	1832	BrewMonitor
12/12/2019 19:23:00	1	24.5	2.22	4.38	6.8	16.5	113767.5	66.2	19.0	64.94	18.30	1845	BrewMonitor
12/12/2019 19:53:00	1	25	2.19	4.36	5.6	16.4	113078.0	66.2	19.0	65.3	18.5	1728	BrewMonitor
12/12/2019 20:23:00	1	25.5	2.15	4.36	5.8	16.4	113078.0	66.02	18.90	65.3	18.5	1736	BrewMonitor
12/12/2019 20:53:00	1	26	2.11	4.33	6.6	16.4	113078.0	66.02	18.90	65.12	18.40	1699	BrewMonitor
12/12/2019 21:23:00	1	26.5	2.12	4.32	5.7	16.5	113767.5	66.38	19.10	66.02	18.90	1756	BrewMonitor
12/12/2019 21:53:00	1	27	2.09	4.29	7.2	16.4	113078.0	66.38	19.10	65.84	18.80	1717	BrewMonitor
12/12/2019 22:23:00	1	27.5	2.04	4.28	5.8	16.4	113078.0	66.2	19.0	65.84	18.80	1662	BrewMonitor
12/12/2019 22:53:00	1	28	2	4.25	6.2	16.4	113078.0	66.2	19.0	65.48	18.60	1676	BrewMonitor
12/12/2019 23:23:00	1	28.5	1.98	4.25	6	16.4	113078.0	66.2	19.0	65.12	18.40	1700	BrewMonitor
12/12/2019 23:53:00	1	29	1.97	4.22	5.7	16.4	113078.0	65.84	18.80	64.76	18.20	1759	BrewMonitor
12/13/2019 00:23:00	1	29.5	1.92	4.21	4.6	16.4	113078.0	66.02	18.90	64.76	18.20	1674	BrewMonitor
12/13/2019 00:53:00	1	30	1.95	4.21	5.3	16.4	113078.0	66.02	18.90	65.12	18.40	1703	BrewMonitor
12/13/2019 01:23:00	1	30.5	1.91	4.2	5.2	16.4	113078.0	66.2	19.0	64.94	18.30	1706	BrewMonitor
12/13/2019 01:53:00	1	31	1.89	4.21	4.1	16.4	113078.0	65.84	18.80	65.12	18.40	1664	BrewMonitor
12/13/2019 02:24:00	1	31.52	1.89	4.19	5.2	16.4	113078.0	65.84	18.80	65.12	18.40	1730	BrewMonitor
12/13/2019 02:54:00	1	32.02	1.84	4.2	5.2	16.4	113078.0	66.02	18.90	65.12	18.40	1711	BrewMonitor
12/13/2019 03:24:00	1	32.52	1.84	4.18	5.4	16.4	113078.0	66.2	19.0	65.12	18.40	1695	BrewMonitor
12/13/2019 03:54:00	1	33.02	1.81	4.16	2.8	16.4	113078.0	66.2	19.0	65.12	18.40	1740	BrewMonitor
12/13/2019 04:24:00	1	33.52	1.77	4.16	3.9	16.4	113078.0	65.84	18.80	64.94	18.30	1737	BrewMonitor
12/13/2019 04:54:00	1	34.02	1.74	4.16	3.2	16.4	113078.0	65.84	18.80	64.76	18.20	1740	BrewMonitor
12/13/2019 05:24:00	1	34.52	1.76	4.14	4.1	16.2	111699.0	65.66	18.70	64.58	18.10	1672	BrewMonitor
12/13/2019 05:54:00	1	35.02	1.72	4.14	4.5	16.4	113078.0	65.84	18.80	64.4	18.0	1728	BrewMonitor
12/13/2019 06:24:00	1	35.52	1.73	4.13	4.7	16.4	113078.0	65.84	18.80	64.4	18.0	1739	BrewMonitor
12/13/2019 06:54:00	1	36.02	1.68	4.12	4.4	16.4	113078.0	66.02	18.90	64.4	18.0	1688	BrewMonitor
12/13/2019 07:24:00	1	36.52	1.69	4.14	3.6	16.4	113078.0	66.02	18.90	64.4	18.0	1677	BrewMonitor
12/13/2019 07:54:00	1	37.02	1.68	4.13	4.5	16.4	113078.0	66.02	18.90	64.58	18.10	1695	BrewMonitor
12/13/2019 08:24:00	1	37.52	1.62	4.12	4.7	16.4	113078.0	65.84	18.80	64.58	18.10	1717	BrewMonitor
12/13/2019 08:54:00	1	38.02	1.63	4.12	4.3	16.2	111699.0	65.48	18.60	64.58	18.10	1655	BrewMonitor
12/13/2019 09:24:00	1	38.52	1.63	4.13	4.7	16.4	113078.0	65.66	18.70	64.58	18.10	1650	BrewMonitor
12/13/2019 09:54:00	1	39.02	1.62	4.1	4.5	16.4	113078.0	65.66	18.70	64.4	18.0	1678	BrewMonitor
12/13/2019 10:24:00	1	39.52	1.62	4.11	4.1	16.4	113078.0	65.66	18.70	64.58	18.10	1659	BrewMonitor
12/13/2019 10:54:00	1	40.02	1.59	4.11	4.6	16.4	113078.0	65.84	18.80	64.58	18.10	1708	BrewMonitor
12/13/2019 11:24:00	1	40.52	1.54	4.08	4.3	16.4	113078.0	66.02	18.90	64.76	18.20	1694	BrewMonitor
12/13/2019 11:54:00	1	41.02	1.55	4.09	3.9	16.4	113078.0	66.02	18.90	65.12	18.40	1685	BrewMonitor
12/13/2019 12:24:00	1	41.52	1.5	4.1	4.1	16.2	111699.0	66.2	19.0	65.3	18.5	1619	BrewMonitor
12/13/2019 12:54:00	1	42.02	1.5	4.11	3.1	16.2	111699.0	66.2	19.0	65.3	18.5	1652	BrewMonitor
12/13/2019 13:24:00	1	42.52	1.5	4.09	3.8	16.2	111699.0	66.38	19.10	66.02	18.90	1661	BrewMonitor
12/13/2019 13:54:00	1	43.02	1.49	4.08	3.8	16.2	111699.0	66.38	19.10	66.02	18.90	1652	BrewMonitor
12/13/2019 14:24:00	1	43.52	1.45	4.09	3.5	16.2	111699.0	66.02	18.90	66.02	18.90	1687	BrewMonitor
12/13/2019 14:54:00	1	44.02	1.45	4.09	3.7	16.2	111699.0	66.02	18.90	66.2	19.0	1634	BrewMonitor
12/13/2019 15:24:00	1	44.52	1.42	4.1	3.4	16.2	111699.0	66.2	19.0	66.38	19.10	1654	BrewMonitor
12/13/2019 15:54:00	1	45.02	1.41	4.09	3.5	16.2	111699.0	66.2	19.0	66.2	19.0	1518	BrewMonitor
12/13/2019 16:24:00	1	45.52	1.41	4.09	3.3	16.2	111699.0	66.2	19.0	66.2	19.0	1620	BrewMonitor
12/13/2019 16:54:00	1	46.02	1.41	4.09	3.8	16.2	111699.0	66.2	19.0	66.02	18.90	1667	BrewMonitor
12/13/2019 17:24:00	1	46.52	1.4	4.09	3.3	16.2	111699.0	66.2	19.0	65.66	18.70	1672	BrewMonitor
12/13/2019 17:54:00	1	47.02	1.37	4.08	3.4	16.2	111699.0	66.2	19.0	65.48	18.60	1644	BrewMonitor
12/13/2019 18:24:00	1	47.52	1.37	4.08	3.3	16.2	111699.0	66.2	19.0	65.48	18.60	1674	BrewMonitor
12/13/2019 18:54:00	1	48.02	1.36	4.09	3.5	16.2	111699.0	66.2	19.0	65.48	18.60	1652	BrewMonitor
12/13/2019 19:24:00	1	48.52	1.32	4.09	3.6	16.2	111699.0	66.38	19.10	65.48	18.60	1646	BrewMonitor
12/13/2019 19:54:00	1	49.02	1.34	4.08	3.2	16.2	111699.0	66.38	19.10	65.66	18.70	1693	BrewMonitor
12/13/2019 20:24:00	1	49.52	1.3	4.1	3.4	16.2	111699.0	66.38	19.10	65.66	18.70	1679	BrewMonitor
12/13/2019 20:54:00	1	50.02	1.29	4.1	3.2	16.2	111699.0	66.56	19.20	65.66	18.70	1648	BrewMonitor
12/13/2019 21:24:00	1	50.52	1.3	4.1	2.9	16.2	111699.0	66.56	19.20	65.66	18.70	1696	BrewMonitor
12/13/2019 21:54:00	1	51.02	1.29	4.12	3.2	16.2	111699.0	66.56	19.20	65.66	18.70	1686	BrewMonitor
12/13/2019 22:24:00	1	51.52	1.25	4.12	3.2	16.2	111699.0	66.74	19.30	66.02	18.90	1709	BrewMonitor
12/13/2019 22:54:00	1	52.02	1.24	4.11	2.9	16.2	111699.0	66.74	19.30	66.02	18.90	1695	BrewMonitor
12/13/2019 23:24:00	1	52.52	1.22	4.13	2.7	16.2	111699.0	66.74	19.30	66.2	19.0	1704	BrewMonitor
12/13/2019 23:54:00	1	53.02	1.22	4.11	2.7	16.1	111009.5	66.92	19.40	66.2	19.0	1672	BrewMonitor
12/14/2019 00:24:00	1	53.52	1.21	4.13	2.7	16.2	111699.0	66.92	19.40	66.38	19.10	1711	BrewMonitor
12/14/2019 00:54:00	1	54.02	1.2	4.12	2.5	16.2	111699.0	66.74	19.30	66.2	19.0	1713	BrewMonitor
12/14/2019 01:24:00	1	54.52	1.19	4.12	2.5	16.2	111699.0	66.92	19.40	66.38	19.10	1693	BrewMonitor
12/14/2019 01:54:00	1	55.02	1.18	4.12	2.7	16.1	111009.5	66.92	19.40	66.38	19.10	1688	BrewMonitor
12/14/2019 02:24:00	1	55.52	1.17	4.13	2.4	16.1	111009.5	67.1	19.5	66.38	19.10	1721	BrewMonitor
12/14/2019 02:54:00	1	56.02	1.13	4.13	2.5	16.1	111009.5	67.1	19.5	66.56	19.20	1719	BrewMonitor
12/14/2019 03:24:00	1	56.52	1.13	4.12	2.7	16.1	111009.5	67.1	19.5	66.74	19.30	1712	BrewMonitor
12/14/2019 03:54:00	1	57.02	1.12	4.12	1.9	16.1	111009.5	67.1	19.5	66.38	19.10	1637	BrewMonitor
12/14/2019 04:24:00	1	57.52	1.13	4.14	2.5	16.1	111009.5	67.1	19.5	66.56	19.20	1732	BrewMonitor
12/14/2019 04:54:00	1	58.02	1.14	4.13	1.5	16.1	111009.5	67.1	19.5	66.38	19.10	1712	BrewMonitor
12/14/2019 05:24:00	1	58.52	1.1	4.12	2.4	16.1	111009.5	67.1	19.5	66.56	19.20	1741	BrewMonitor
12/14/2019 05:54:00	1	59.02	1.09	4.14	2.4	16.1	111009.5	67.1	19.5	66.56	19.20	1677	BrewMonitor
12/14/2019 06:24:00	1	59.52	1.08	4.13	1.9	16.1	111009.5	67.1	19.5	66.38	19.10	1664	BrewMonitor
12/14/2019 06:54:00	1	60.02	1.09	4.15	2.5	16.1	111009.5	67.1	19.5	66.38	19.10	1665	BrewMonitor
12/14/2019 07:24:00	1	60.52	1.08	4.16	1.7	16.1	111009.5	67.1	19.5	66.38	19.10	1670	BrewMonitor
12/14/2019 07:54:00	1	61.02	1.06	4.14	2.4	16.1	111009.5	67.1	19.5	66.38	19.10	1659	BrewMonitor
12/14/2019 08:24:00	1	61.52	1.05	4.15	1.8	16.1	111009.5	66.92	19.40	66.38	19.10	1667	BrewMonitor
12/14/2019 08:54:00	1	62.02	1.06	4.16	1.7	16.1	111009.5	67.1	19.5	66.38	19.10	1668	BrewMonitor
12/14/2019 09:24:00	1	62.52	1.03	4.17	1.3	16.1	111009.5	66.92	19.40	66.38	19.10	1670	BrewMonitor
12/14/2019 09:54:00	1	63.02	1.05	4.15	1.8	16.1	111009.5	66.92	19.40	66.38	19.10	1657	BrewMonitor
12/14/2019 10:24:00	1	63.52	1.03	4.16	1.5	16.1	111009.5	66.92	19.40	66.38	19.10	1671	BrewMonitor
12/14/2019 10:54:00	1	64.02	1.03	4.15	2	16.1	111009.5	66.92	19.40	66.38	19.10	1669	BrewMonitor
12/14/2019 11:24:00	1	64.52	1.03	4.16	1.5	16.1	111009.5	66.92	19.40	66.38	19.10	1664	BrewMonitor
12/14/2019 11:54:00	1	65.02	1.02	4.16	2	16.1	111009.5	66.92	19.40	66.56	19.20	1677	BrewMonitor
12/14/2019 12:24:00	1	65.52	1.01	4.17	1.1	16.1	111009.5	66.92	19.40	66.38	19.10	1678	BrewMonitor
12/14/2019 12:54:00	1	66.02	1	4.17	2.8	16.1	111009.5	66.92	19.40	66.74	19.30	1678	BrewMonitor
12/14/2019 13:24:00	1	66.52	1	4.18	2.2	16.1	111009.5	66.92	19.40	66.92	19.40	1683	BrewMonitor
12/14/2019 13:54:00	1	67.02	1	4.18	2	16.1	111009.5	66.92	19.40	66.92	19.40	1684	BrewMonitor
12/14/2019 14:24:00	1	67.52	0.99	4.17	2.2	16.1	111009.5	66.92	19.40	66.92	19.40	1684	BrewMonitor
12/14/2019 14:54:00	1	68.02	0.99	4.17	2.3	16.1	111009.5	66.92	19.40	66.92	19.40	1686	BrewMonitor
12/14/2019 15:24:00	1	68.52	0.98	4.18	1.8	16.1	111009.5	66.92	19.40	67.1	19.5	1669	BrewMonitor
12/14/2019 15:54:00	1	69.02	0.97	4.19	2.6	16.1	111009.5	66.92	19.40	67.1	19.5	1702	BrewMonitor
12/14/2019 16:24:00	1	69.52	0.97	4.18	2.7	16.1	111009.5	66.92	19.40	67.1	19.5	1691	BrewMonitor
12/14/2019 16:54:00	1	70.02	0.96	4.18	3.2	16.1	111009.5	66.92	19.40	67.1	19.5	1685	BrewMonitor
12/14/2019 17:24:00	1	70.52	0.96	4.18	3.3	16.1	111009.5	66.92	19.40	67.1	19.5	1695	BrewMonitor
12/14/2019 17:54:00	1	71.02	0.96	4.19	2.3	16.1	111009.5	66.92	19.40	67.1	19.5	1695	BrewMonitor
12/14/2019 18:24:00	1	71.52	0.96	4.19	1.8	16.1	111009.5	66.92	19.40	67.1	19.5	1699	BrewMonitor
12/14/2019 18:54:00	1	72.02	0.95	4.19	2.2	16.1	111009.5	66.74	19.30	66.92	19.40	1700	BrewMonitor
12/14/2019 19:24:00	1	72.52	0.95	4.2	2.2	16.1	111009.5	66.74	19.30	66.92	19.40	1711	BrewMonitor
12/14/2019 19:54:00	1	73.02	0.94	4.19	2.2	16.1	111009.5	66.74	19.30	66.92	19.40	1709	BrewMonitor
12/14/2019 20:24:00	1	73.52	0.94	4.18	1.9	16.1	111009.5	66.74	19.30	66.92	19.40	1708	BrewMonitor
12/14/2019 20:54:00	1	74.02	0.96	4.2	2.2	16.1	111009.5	66.56	19.20	66.92	19.40	1718	BrewMonitor
12/14/2019 21:24:00	1	74.52	0.96	4.21	2.1	16.1	111009.5	66.74	19.30	66.74	19.30	1729	BrewMonitor
12/14/2019 21:54:00	1	75.02	0.96	4.2	2.1	16.1	111009.5	66.56	19.20	66.92	19.40	1717	BrewMonitor
12/14/2019 22:24:00	1	75.52	0.96	4.19	2	16.1	111009.5	66.56	19.20	66.56	19.20	1738	BrewMonitor
12/14/2019 22:54:00	1	76.02	0.94	4.2	2	16.1	111009.5	66.56	19.20	66.56	19.20	1736	BrewMonitor
12/14/2019 23:24:00	1	76.52	0.96	4.21	2	16.1	111009.5	66.56	19.20	66.56	19.20	1743	BrewMonitor
12/14/2019 23:54:00	1	77.02	0.94	4.2	2.3	16.1	111009.5	66.56	19.20	66.56	19.20	1757	BrewMonitor
12/15/2019 00:24:00	1	77.52	0.94	4.2	1.8	16.1	111009.5	66.38	19.10	66.56	19.20	1769	BrewMonitor
12/15/2019 00:54:00	1	78.02	0.95	4.2	1.8	16.1	111009.5	66.38	19.10	66.56	19.20	1794	BrewMonitor
12/15/2019 01:24:00	1	78.52	0.96	4.21	2.3	16.1	111009.5	66.38	19.10	66.56	19.20	1792	BrewMonitor
12/15/2019 01:54:00	1	79.02	0.94	4.2	2	16.1	111009.5	66.38	19.10	66.74	19.30	1767	BrewMonitor
12/15/2019 02:24:00	1	79.52	0.93	4.21	1.9	16.1	111009.5	66.38	19.10	66.74	19.30	1791	BrewMonitor
12/15/2019 02:54:00	1	80.02	0.94	4.2	1.9	16.2	111699.0	66.38	19.10	66.74	19.30	1794	BrewMonitor
12/15/2019 03:24:00	1	80.52	0.95	4.2	2.2	16.2	111699.0	66.2	19.0	66.56	19.20	1800	BrewMonitor
12/15/2019 03:54:00	1	81.02	0.95	4.21	2.4	16.2	111699.0	66.38	19.10	66.56	19.20	1814	BrewMonitor
12/15/2019 04:24:00	1	81.52	0.95	4.2	1.9	16.2	111699.0	66.2	19.0	66.38	19.10	1824	BrewMonitor
12/15/2019 04:54:00	1	82.02	0.95	4.2	1.9	16.2	111699.0	66.2	19.0	66.38	19.10	1819	BrewMonitor
12/15/2019 05:24:00	1	82.52	0.94	4.2	2	16.2	111699.0	66.2	19.0	66.38	19.10	1805	BrewMonitor
12/15/2019 05:54:00	1	83.02	0.95	4.2	2	16.2	111699.0	66.2	19.0	66.38	19.10	1825	BrewMonitor
12/15/2019 06:24:00	1	83.52	0.95	4.2	2.1	16.2	111699.0	66.02	18.90	66.2	19.0	1832	BrewMonitor
12/15/2019 06:54:00	1	84.02	0.94	4.21	1.8	16.2	111699.0	66.02	18.90	66.02	18.90	1840	BrewMonitor
12/15/2019 07:24:00	1	84.52	0.95	4.2	2	16.2	111699.0	65.84	18.80	66.02	18.90	1829	BrewMonitor
12/15/2019 07:54:00	1	85.02	0.95	4.2	1.9	16.2	111699.0	65.84	18.80	66.02	18.90	1834	BrewMonitor
12/15/2019 08:24:00	1	85.52	0.95	4.2	2	16.2	111699.0	65.84	18.80	66.02	18.90	1840	BrewMonitor
12/15/2019 08:54:00	1	86.02	0.94	4.2	2.1	16.2	111699.0	65.84	18.80	65.84	18.80	1841	BrewMonitor
12/15/2019 09:24:00	1	86.52	0.94	4.2	1.8	16.2	111699.0	65.84	18.80	65.84	18.80	1842	BrewMonitor
12/15/2019 09:54:00	1	87.02	0.95	4.2	2	16.2	111699.0	65.66	18.70	65.84	18.80	1843	BrewMonitor
12/15/2019 10:24:00	1	87.52	0.93	4.2	1.9	16.2	111699.0	65.84	18.80	66.02	18.90	1834	BrewMonitor
12/15/2019 10:54:00	1	88.02	0.95	4.21	1.9	16.2	111699.0	65.84	18.80	66.2	19.0	1837	BrewMonitor
12/15/2019 11:24:00	1	88.52	0.95	4.2	1.8	16.2	111699.0	65.84	18.80	66.2	19.0	1844	BrewMonitor
12/15/2019 11:54:00	1	89.02	0.93	4.2	1.9	16.2	111699.0	65.84	18.80	66.2	19.0	1844	BrewMonitor
12/15/2019 12:24:00	1	89.52	0.93	4.2	1.8	16.2	111699.0	65.84	18.80	66.56	19.20	1843	BrewMonitor
12/15/2019 12:54:00	1	90.02	0.93	4.2	1.8	16.2	111699.0	66.02	18.90	66.56	19.20	1846	BrewMonitor
12/15/2019 13:24:00	1	90.52	0.93	4.2	2.5	16.2	111699.0	65.84	18.80	66.56	19.20	1833	BrewMonitor
12/15/2019 13:54:00	1	91.02	0.93	4.2	1.8	16.2	111699.0	65.84	18.80	66.92	19.40	1830	BrewMonitor
12/15/2019 14:24:00	1	91.52	0.93	4.2	1.8	16.2	111699.0	65.84	18.80	66.92	19.40	1842	BrewMonitor
12/15/2019 14:54:00	1	92.02	0.95	4.2	1.9	16.2	111699.0	65.84	18.80	66.74	19.30	1841	BrewMonitor
12/15/2019 15:24:00	1	92.52	0.94	4.2	1.9	16.2	111699.0	65.84	18.80	66.92	19.40	1848	BrewMonitor
12/15/2019 15:54:00	1	93.02	0.93	4.2	2	16.2	111699.0	65.84	18.80	66.92	19.40	1848	BrewMonitor
12/15/2019 16:24:00	1	93.52	0.93	4.21	1.8	16.2	111699.0	65.84	18.80	66.74	19.30	1847	BrewMonitor
12/15/2019 16:54:00	1	94.02	0.93	4.21	1.8	16.2	111699.0	65.84	18.80	66.92	19.40	1848	BrewMonitor
12/15/2019 17:24:00	1	94.52	0.92	4.21	1.9	16.2	111699.0	65.84	18.80	66.74	19.30	1850	BrewMonitor
12/15/2019 17:54:00	1	95.02	0.92	4.21	1.9	16.2	111699.0	65.66	18.70	66.74	19.30	1851	BrewMonitor
12/15/2019 18:24:00	1	95.52	0.93	4.21	1.9	16.2	111699.0	65.66	18.70	66.74	19.30	1850	BrewMonitor
12/15/2019 18:54:00	1	96.02	0.94	4.2	1.8	16.2	111699.0	65.66	18.70	66.38	19.10	1852	BrewMonitor
12/15/2019 19:24:00	1	96.52	0.92	4.2	1.9	16.2	111699.0	65.66	18.70	66.56	19.20	1851	BrewMonitor
12/15/2019 19:54:00	1	97.02	0.92	4.21	1.9	16.2	111699.0	65.48	18.60	66.38	19.10	1850	BrewMonitor
12/15/2019 20:24:00	1	97.52	0.92	4.2	1.8	16.2	111699.0	65.48	18.60	66.38	19.10	1849	BrewMonitor
12/15/2019 20:54:00	1	98.02	0.93	4.2	1.8	16.2	111699.0	65.48	18.60	66.38	19.10	1839	BrewMonitor
12/15/2019 21:24:00	1	98.52	0.93	4.2	1.7	16.2	111699.0	65.48	18.60	66.38	19.10	1852	BrewMonitor
12/15/2019 21:54:00	1	99.02	0.93	4.2	1.8	16.2	111699.0	65.3	18.5	66.38	19.10	1850	BrewMonitor
12/15/2019 22:24:00	1	99.52	0.92	4.21	1.8	16.2	111699.0	65.3	18.5	66.02	18.90	1858	BrewMonitor
12/15/2019 22:54:00	1	100.02	0.92	4.21	1.8	16.2	111699.0	65.12	18.40	66.2	19.0	1856	BrewMonitor
12/15/2019 23:24:00	1	100.52	0.93	4.21	1.7	16.2	111699.0	65.3	18.5	66.02	18.90	1858	BrewMonitor
12/15/2019 23:54:00	1	101.02	0.93	4.21	1.7	16.2	111699.0	65.12	18.40	66.02	18.90	1855	BrewMonitor
12/16/2019 00:24:00	1	101.52	0.93	4.21	1.8	16.2	111699.0	65.12	18.40	66.02	18.90	1844	BrewMonitor
12/16/2019 00:54:00	1	102.02	0.93	4.21	1.8	16.2	111699.0	65.12	18.40	66.02	18.90	1858	BrewMonitor
12/16/2019 01:24:00	1	102.52	0.92	4.21	1.7	16.2	111699.0	65.12	18.40	66.02	18.90	1856	BrewMonitor
12/16/2019 01:54:00	1	103.02	0.92	4.21	1.7	16.2	111699.0	64.94	18.30	65.66	18.70	1839	BrewMonitor
12/16/2019 02:24:00	1	103.52	0.91	4.21	1.7	16.2	111699.0	64.94	18.30	65.66	18.70	1861	BrewMonitor
12/16/2019 02:54:00	1	104.02	0.91	4.21	1.8	16.2	111699.0	64.94	18.30	65.66	18.70	1851	BrewMonitor
12/16/2019 03:24:00	1	104.52	0.92	4.21	1.7	16.2	111699.0	64.94	18.30	65.48	18.60	1857	BrewMonitor
12/16/2019 03:54:00	1	105.02	0.92	4.21	1.7	16.2	111699.0	64.94	18.30	65.66	18.70	1861	BrewMonitor
12/16/2019 04:24:00	1	105.52	0.9	4.21	1.8	16.2	111699.0	64.94	18.30	65.66	18.70	1858	BrewMonitor
12/16/2019 04:54:00	1	106.02	0.9	4.21	1.7	16.2	111699.0	64.76	18.20	65.66	18.70	1858	BrewMonitor
12/16/2019 05:24:00	1	106.52	0.89	4.21	1.8	16.2	111699.0	64.76	18.20	65.84	18.80	1863	BrewMonitor
12/16/2019 05:54:00	1	107.02	0.9	4.21	1.7	16.2	111699.0	64.76	18.20	65.48	18.60	1861	BrewMonitor
12/16/2019 06:24:00	1	107.52	0.89	4.21	1.7	16.2	111699.0	64.76	18.20	65.48	18.60	1863	BrewMonitor
12/16/2019 06:54:00	1	108.02	0.89	4.21	1.7	16.2	111699.0	64.76	18.20	65.48	18.60	1862	BrewMonitor
12/16/2019 07:24:00	1	108.52	0.89	4.21	1.7	16.2	111699.0	64.76	18.20	65.48	18.60	1856	BrewMonitor
12/16/2019 07:54:00	1	109.02	0.89	4.21	1.6	16.2	111699.0	64.58	18.10	65.48	18.60	1864	BrewMonitor
12/16/2019 08:24:00	1	109.52	0.89	4.21	1.7	16.2	111699.0	64.58	18.10	65.48	18.60	1859	BrewMonitor
12/16/2019 08:54:00	1	110.02	0.89	4.21	1.7	16.2	111699.0	64.58	18.10	65.12	18.40	1862	BrewMonitor
12/16/2019 09:24:00	1	110.52	0.89	4.21	1.7	16.2	111699.0	64.58	18.10	65.3	18.5	1861	BrewMonitor
12/16/2019 09:54:00	1	111.02	0.89	4.21	1.7	16.2	111699.0	64.58	18.10	65.3	18.5	1863	BrewMonitor
12/16/2019 10:24:00	1	111.52	0.89	4.2	1.7	16.2	111699.0	64.4	18.0	65.3	18.5	1859	BrewMonitor
12/16/2019 10:54:00	1	112.02	0.89	4.2	1.7	16.2	111699.0	64.4	18.0	65.3	18.5	1862	BrewMonitor
12/16/2019 11:24:00	1	112.52	0.89	4.2	1.7	16.2	111699.0	64.4	18.0	65.3	18.5	1862	BrewMonitor
12/16/2019 11:54:00	1	113.02	0.89	4.21	1.7	16.2	111699.0	64.4	18.0	65.12	18.40	1862	BrewMonitor
12/16/2019 12:24:00	1	113.52	0.88	4.21	1.7	16.2	111699.0	64.4	18.0	65.12	18.40	1852	BrewMonitor
12/16/2019 12:54:00	1	114.02	0.88	4.2	1.7	16.2	111699.0	64.22	17.90	65.12	18.40	1860	BrewMonitor
12/16/2019 13:24:00	1	114.52	0.9	4.21	1.6	16.2	111699.0	64.22	17.90	65.12	18.40	1861	BrewMonitor
12/16/2019 13:54:00	1	115.02	0.88	4.2	1.7	16.2	111699.0	64.22	17.90	65.12	18.40	1864	BrewMonitor
12/16/2019 14:24:00	1	115.52	0.89	4.21	1.6	16.2	111699.0	64.22	17.90	64.94	18.30	1862	BrewMonitor
12/16/2019 14:54:00	1	116.02	0.89	4.2	1.6	16.2	111699.0	64.22	17.90	64.94	18.30	1861	BrewMonitor
12/16/2019 15:24:00	1	116.52	0.89	4.2	1.7	16.2	111699.0	64.04	17.80	64.94	18.30	1862	BrewMonitor
12/16/2019 15:54:00	1	117.02	0.89	4.2	1.7	16.2	111699.0	64.04	17.80	64.94	18.30	1866	BrewMonitor
12/16/2019 16:24:00	1	117.52	0.89	4.2	1.6	16.2	111699.0	64.04	17.80	64.94	18.30	1859	BrewMonitor
12/16/2019 16:54:00	1	118.02	0.89	4.21	1.6	16.2	111699.0	64.04	17.80	64.94	18.30	1862	BrewMonitor
12/16/2019 17:24:00	1	118.52	0.89	4.22	1.6	16.2	111699.0	64.04	17.80	64.76	18.20	1865	BrewMonitor
12/16/2019 17:54:00	1	119.02	0.87	4.2	1.7	16.2	111699.0	64.04	17.80	64.94	18.30	1866	BrewMonitor
12/16/2019 18:24:00	1	119.52	0.88	4.22	1.7	16.2	111699.0	63.86	17.70	64.58	18.10	1863	BrewMonitor
12/16/2019 18:54:00	1	120.02	0.87	4.2	1.6	16.2	111699.0	63.86	17.70	64.58	18.10	1860	BrewMonitor
12/16/2019 19:24:00	1	120.52	0.86	4.21	1.6	16.2	111699.0	63.86	17.70	64.58	18.10	1862	BrewMonitor
12/16/2019 19:54:00	1	121.02	0.86	4.21	1.6	16.2	111699.0	63.86	17.70	64.58	18.10	1862	BrewMonitor
12/16/2019 20:24:00	1	121.52	0.86	4.21	1.7	16.2	111699.0	63.86	17.70	64.58	18.10	1863	BrewMonitor
12/16/2019 20:54:00	1	122.02	0.86	4.21	1.6	16.1	111009.5	63.86	17.70	64.4	18.0	1865	BrewMonitor
12/16/2019 21:08:00	1	122.25	0.86	4.2	1.7	16.1	111009.5	63.14	17.30	64.58	18.10	1853	BrewMonitor
12/16/2019 21:38:00	1	122.75	0.86	4.22	1.6	16.1	111009.5	63.14	17.30	64.4	18.0	1848	BrewMonitor
12/16/2019 22:08:00	1	123.25	0.86	4.21	1.6	16.1	111009.5	63.14	17.30	64.4	18.0	1850	BrewMonitor
12/16/2019 22:38:00	1	123.75	0.86	4.21	1.6	16.1	111009.5	63.14	17.30	64.4	18.0	1851	BrewMonitor
12/16/2019 23:08:00	1	124.25	0.86	4.21	1.6	16.1	111009.5	63.14	17.30	64.4	18.0	1850	BrewMonitor
12/16/2019 23:38:00	1	124.75	0.85	4.2	1.6	16.1	111009.5	63.14	17.30	64.4	18.0	1851	BrewMonitor
12/17/2019 00:08:00	1	125.25	0.85	4.21	1.6	16.1	111009.5	63.14	17.30	64.4	18.0	1850	BrewMonitor
12/17/2019 00:38:00	1	125.75	0.85	4.21	1.6	16.1	111009.5	62.96	17.20	64.4	18.0	1848	BrewMonitor
12/17/2019 01:08:00	1	126.25	0.86	4.21	1.6	16.1	111009.5	62.96	17.20	64.4	18.0	1850	BrewMonitor
12/17/2019 01:38:00	1	126.75	0.85	4.21	1.6	16.1	111009.5	62.96	17.20	64.4	18.0	1849	BrewMonitor
12/17/2019 02:08:00	1	127.25	0.86	4.21	1.6	16.1	111009.5	62.96	17.20	64.4	18.0	1847	BrewMonitor
12/17/2019 02:38:00	1	127.75	0.86	4.21	1.6	16.1	111009.5	62.96	17.20	64.4	18.0	1846	BrewMonitor
12/17/2019 03:08:00	1	128.25	0.86	4.21	1.6	16.1	111009.5	62.96	17.20	64.4	18.0	1844	BrewMonitor
12/17/2019 03:38:00	1	128.75	0.85	4.21	1.6	16.1	111009.5	62.78	17.10	64.4	18.0	1850	BrewMonitor
12/17/2019 04:08:00	1	129.25	0.86	4.21	1.6	16.1	111009.5	62.96	17.20	64.4	18.0	1849	BrewMonitor
12/17/2019 04:38:00	1	129.75	0.86	4.21	1.5	16.1	111009.5	62.78	17.10	64.4	18.0	1849	BrewMonitor
12/17/2019 05:08:00	1	130.25	0.85	4.21	1.6	16.1	111009.5	62.78	17.10	64.22	17.90	1847	BrewMonitor
12/17/2019 05:38:00	1	130.75	0.85	4.21	1.6	16.1	111009.5	62.78	17.10	64.22	17.90	1847	BrewMonitor
12/17/2019 06:08:00	1	131.25	0.85	4.21	1.6	16.1	111009.5	62.78	17.10	64.22	17.90	1847	BrewMonitor
12/17/2019 06:38:00	1	131.75	0.85	4.22	1.6	16.1	111009.5	62.78	17.10	64.22	17.90	1845	BrewMonitor
12/17/2019 07:08:00	1	132.25	0.84	4.21	1.6	16.1	111009.5	62.78	17.10	64.22	17.90	1848	BrewMonitor
12/17/2019 07:38:00	1	132.75	0.85	4.21	1.6	16.1	111009.5	62.78	17.10	64.22	17.90	1850	BrewMonitor
12/17/2019 08:08:00	1	133.25	0.84	4.21	1.6	16.2	111699.0	62.78	17.10	64.04	17.80	1849	BrewMonitor
12/17/2019 08:38:00	1	133.75	0.85	4.21	1.6	16.2	111699.0	62.6	17.0	64.22	17.90	1849	BrewMonitor
12/17/2019 09:08:00	1	134.25	0.85	4.21	1.6	16.2	111699.0	62.6	17.0	64.04	17.80	1843	BrewMonitor
12/17/2019 09:38:00	1	134.75	0.84	4.22	1.6	16.2	111699.0	62.78	17.10	64.04	17.80	1845	BrewMonitor
12/17/2019 10:08:00	1	135.25	0.84	4.21	1.6	16.2	111699.0	62.78	17.10	64.04	17.80	1845	BrewMonitor
12/17/2019 10:38:00	1	135.75	0.83	4.21	1.6	16.2	111699.0	62.6	17.0	64.22	17.90	1847	BrewMonitor
12/17/2019 11:08:00	1	136.25	0.83	4.21	1.6	16.2	111699.0	62.6	17.0	64.22	17.90	1845	BrewMonitor
12/17/2019 11:38:00	1	136.75	0.84	4.21	1.6	16.2	111699.0	62.6	17.0	64.22	17.90	1843	BrewMonitor
12/17/2019 12:08:00	1	137.25	0.83	4.21	1.6	16.2	111699.0	62.6	17.0	64.04	17.80	1843	BrewMonitor
12/17/2019 12:38:00	1	137.75	0.83	4.22	1.6	16.2	111699.0	62.6	17.0	64.22	17.90	1844	BrewMonitor
12/17/2019 13:08:00	1	138.25	0.82	4.21	1.6	16.2	111699.0	62.6	17.0	64.22	17.90	1844	BrewMonitor
12/17/2019 13:38:00	1	138.75	0.82	4.21	1.6	16.2	111699.0	62.6	17.0	64.22	17.90	1849	BrewMonitor
12/17/2019 14:08:00	1	139.25	0.82	4.22	1.6	16.2	111699.0	62.6	17.0	64.4	18.0	1846	BrewMonitor
12/17/2019 14:38:00	1	139.75	0.82	4.22	1.6	16.2	111699.0	62.6	17.0	64.4	18.0	1843	BrewMonitor
12/17/2019 15:08:00	1	140.25	0.83	4.22	1.6	16.2	111699.0	62.6	17.0	64.4	18.0	1846	BrewMonitor
12/17/2019 15:38:00	1	140.75	0.84	4.22	1.6	16.2	111699.0	62.6	17.0	64.4	18.0	1843	BrewMonitor
12/17/2019 16:08:00	1	141.25	0.82	4.22	1.6	16.2	111699.0	62.6	17.0	64.76	18.20	1843	BrewMonitor
12/17/2019 16:38:00	1	141.75	0.82	4.22	1.6	16.2	111699.0	62.6	17.0	64.4	18.0	1844	BrewMonitor
12/17/2019 17:08:00	1	142.25	0.83	4.22	1.6	16.2	111699.0	62.6	17.0	64.22	17.90	1846	BrewMonitor
12/17/2019 17:38:00	1	142.75	0.83	4.23	1.6	16.2	111699.0	62.24	16.80	64.04	17.80	1845	BrewMonitor
12/17/2019 18:08:00	1	143.25	0.83	4.22	1.6	16.2	111699.0	62.24	16.80	63.5	17.5	1849	BrewMonitor
12/17/2019 18:38:00	1	143.75	0.83	4.22	1.6	16.2	111699.0	62.42	16.90	64.58	18.10	1842	BrewMonitor
12/17/2019 19:08:00	1	144.25	0.81	4.21	1.6	16.2	111699.0	62.6	17.0	64.58	18.10	1844	BrewMonitor
12/17/2019 19:38:00	1	144.75	0.82	4.22	1.6	16.2	111699.0	62.6	17.0	65.12	18.40	1839	BrewMonitor
12/17/2019 20:08:00	1	145.25	0.81	4.21	1.6	16.2	111699.0	62.24	16.80	64.22	17.90	1844	BrewMonitor
12/17/2019 20:38:00	1	145.75	0.81	4.22	1.6	16.2	111699.0	62.24	16.80	63.86	17.70	1842	BrewMonitor
12/17/2019 21:08:00	1	146.25	0.81	4.22	1.6	16.2	111699.0	62.24	16.80	63.86	17.70	1842	BrewMonitor
12/17/2019 21:38:00	1	146.75	0.82	4.22	1.6	16.2	111699.0	62.24	16.80	63.86	17.70	1847	BrewMonitor
12/17/2019 22:08:00	1	147.25	0.82	4.21	1.6	16.2	111699.0	62.06	16.70	63.68	17.60	1843	BrewMonitor
12/17/2019 22:38:00	1	147.75	0.81	4.21	1.6	16.2	111699.0	62.06	16.70	63.68	17.60	1844	BrewMonitor
12/17/2019 23:08:00	1	148.25	0.81	4.22	1.6	16.2	111699.0	62.06	16.70	63.68	17.60	1844	BrewMonitor
12/17/2019 23:38:00	1	148.75	0.81	4.21	1.5	16.2	111699.0	62.06	16.70	63.32	17.40	1846	BrewMonitor
12/18/2019 00:08:00	1	149.25	0.81	4.21	1.5	16.2	111699.0	62.06	16.70	63.5	17.5	1846	BrewMonitor
12/18/2019 00:38:00	1	149.75	0.8	4.21	1.6	16.2	111699.0	62.06	16.70	63.5	17.5	1846	BrewMonitor
12/18/2019 01:08:00	1	150.25	0.82	4.21	1.5	16.2	111699.0	62.06	16.70	63.5	17.5	1842	BrewMonitor
12/18/2019 01:38:00	1	150.75	0.8	4.21	1.5	16.2	111699.0	61.88	16.60	63.68	17.60	1845	BrewMonitor
12/18/2019 02:08:00	1	151.25	0.8	4.22	1.5	16.2	111699.0	62.06	16.70	63.5	17.5	1845	BrewMonitor
12/18/2019 02:38:00	1	151.75	0.82	4.21	1.5	16.2	111699.0	61.88	16.60	63.68	17.60	1844	BrewMonitor
12/18/2019 03:08:00	1	152.25	0.82	4.21	1.6	16.2	111699.0	61.88	16.60	63.5	17.5	1846	BrewMonitor
12/18/2019 03:38:00	1	152.75	0.82	4.21	1.6	16.2	111699.0	62.06	16.70	63.5	17.5	1843	BrewMonitor
12/18/2019 04:08:00	1	153.25	0.82	4.21	1.6	16.2	111699.0	62.06	16.70	63.86	17.70	1843	BrewMonitor
12/18/2019 04:38:00	1	153.75	0.81	4.21	1.5	16.2	111699.0	62.06	16.70	63.68	17.60	1842	BrewMonitor
12/18/2019 05:08:00	1	154.25	0.8	4.22	1.6	16.2	111699.0	61.88	16.60	63.5	17.5	1844	BrewMonitor
12/18/2019 05:38:00	1	154.75	0.81	4.22	1.6	16.2	111699.0	61.88	16.60	63.5	17.5	1841	BrewMonitor
12/18/2019 06:08:00	1	155.25	0.8	4.22	1.5	16.2	111699.0	61.88	16.60	63.5	17.5	1843	BrewMonitor
12/18/2019 06:38:00	1	155.75	0.81	4.22	1.6	16.2	111699.0	61.88	16.60	63.5	17.5	1844	BrewMonitor
12/18/2019 07:08:00	1	156.25	0.78	4.21	1.5	16.2	111699.0	61.7	16.5	63.5	17.5	1841	BrewMonitor
12/18/2019 07:38:00	1	156.75	0.78	4.22	1.5	16.2	111699.0	61.88	16.60	63.5	17.5	1843	BrewMonitor
12/18/2019 08:08:00	1	157.25	0.78	4.21	1.6	16.2	111699.0	61.88	16.60	63.5	17.5	1845	BrewMonitor
12/18/2019 08:38:00	1	157.75	0.8	4.21	1.5	16.2	111699.0	61.88	16.60	63.32	17.40	1845	BrewMonitor
12/18/2019 09:08:00	1	158.25	0.78	4.21	1.6	16.2	111699.0	61.88	16.60	63.32	17.40	1844	BrewMonitor
12/18/2019 09:38:00	1	158.75	0.79	4.22	1.6	16.2	111699.0	61.88	16.60	63.32	17.40	1844	BrewMonitor
12/18/2019 10:08:00	1	159.25	0.76	4.21	1.5	16.2	111699.0	61.88	16.60	63.5	17.5	1844	BrewMonitor
12/18/2019 10:38:00	1	159.75	0.76	4.21	1.6	16.2	111699.0	61.7	16.5	63.5	17.5	1845	BrewMonitor
12/18/2019 11:08:00	1	160.25	0.75	4.21	1.5	16.2	111699.0	61.7	16.5	63.5	17.5	1841	BrewMonitor
12/18/2019 11:39:00	1	160.77	0.73	4.22	1.5	16.2	111699.0	61.7	16.5	63.5	17.5	1843	BrewMonitor
12/18/2019 12:09:00	1	161.27	0.72	4.22	1.5	16.2	111699.0	61.7	16.5	63.32	17.40	1841	BrewMonitor
12/18/2019 12:39:00	1	161.77	0.71	4.22	1.5	16.2	111699.0	61.7	16.5	63.5	17.5	1841	BrewMonitor
12/18/2019 13:09:00	1	162.27	0.69	4.21	1.6	16.2	111699.0	61.7	16.5	63.86	17.70	1843	BrewMonitor
12/18/2019 13:39:00	1	162.77	0.67	4.22	1.5	16.2	111699.0	61.7	16.5	63.5	17.5	1843	BrewMonitor
12/18/2019 14:09:00	1	163.27	0.67	4.22	1.6	16.2	111699.0	61.7	16.5	63.86	17.70	1841	BrewMonitor
12/18/2019 14:39:00	1	163.77	0.65	4.21	1.6	16.2	111699.0	61.34	16.30	63.14	17.30	1809	BrewMonitor
12/18/2019 15:09:00	1	164.27	0.64	4.21	1.7	16.2	111699.0	61.52	16.40	63.86	17.70	1832	BrewMonitor
12/18/2019 15:15:00	1	164.37	0.65	4.21	1.6	16.2	111699.0	60.8	16.0	63.86	17.70	1826	BrewMonitor
12/18/2019 15:34:00	1	164.68	0.64	4.21	1.6	16.2	111699.0	60.8	16.0	63.5	17.5	1830	BrewMonitor
12/18/2019 16:04:00	1	165.18	0.63	4.21	1.6	16.2	111699.0	60.98	16.10	63.5	17.5	1827	BrewMonitor
12/18/2019 16:34:00	1	165.68	0.61	4.21	1.6	16.2	111699.0	60.8	16.0	63.5	17.5	1828	BrewMonitor
12/18/2019 17:04:00	1	166.18	0.6	4.21	1.7	16.2	111699.0	60.98	16.10	63.32	17.40	1829	BrewMonitor
12/18/2019 17:34:00	1	166.68	0.6	4.21	1.6	16.2	111699.0	60.98	16.10	63.32	17.40	1827	BrewMonitor
12/18/2019 18:04:00	1	167.18	0.59	4.21	1.6	16.2	111699.0	60.98	16.10	63.68	17.60	1828	BrewMonitor
12/18/2019 18:34:00	1	167.68	0.58	4.21	1.6	16.2	111699.0	60.8	16.0	63.5	17.5	1823	BrewMonitor
12/18/2019 19:04:00	1	168.18	0.58	4.22	1.6	16.2	111699.0	60.98	16.10	63.14	17.30	1828	BrewMonitor
12/18/2019 19:34:00	1	168.68	0.57	4.2	1.6	16.2	111699.0	60.98	16.10	63.14	17.30	1826	BrewMonitor
12/18/2019 20:04:00	1	169.18	0.56	4.2	1.6	16.2	111699.0	60.98	16.10	63.14	17.30	1829	BrewMonitor
12/18/2019 20:34:00	1	169.68	0.55	4.2	1.6	16.2	111699.0	60.98	16.10	63.14	17.30	1830	BrewMonitor
12/18/2019 21:04:00	1	170.18	0.55	4.22	1.6	16.2	111699.0	60.98	16.10	63.14	17.30	1827	BrewMonitor
12/18/2019 21:34:00	1	170.68	0.55	4.21	1.6	16.4	113078.0	60.98	16.10	62.96	17.20	1826	BrewMonitor
12/18/2019 22:04:00	1	171.18	0.55	4.21	1.6	16.2	111699.0	60.98	16.10	62.78	17.10	1830	BrewMonitor
12/18/2019 22:34:00	1	171.68	0.54	4.2	1.6	16.4	113078.0	60.98	16.10	62.6	17.0	1828	BrewMonitor
12/18/2019 23:04:00	1	172.18	0.54	4.21	1.6	16.4	113078.0	60.98	16.10	62.6	17.0	1832	BrewMonitor
12/18/2019 23:34:00	1	172.68	0.54	4.21	1.6	16.4	113078.0	60.98	16.10	62.42	16.90	1832	BrewMonitor
12/19/2019 00:04:00	1	173.18	0.54	4.21	1.6	16.4	113078.0	60.98	16.10	62.24	16.80	1830	BrewMonitor
12/19/2019 00:34:00	1	173.68	0.54	4.21	1.6	16.4	113078.0	60.8	16.0	62.24	16.80	1829	BrewMonitor
12/19/2019 01:04:00	1	174.18	0.54	4.21	1.4	16.4	113078.0	60.8	16.0	62.06	16.70	1834	BrewMonitor
12/19/2019 01:34:00	1	174.68	0.54	4.2	1.6	16.4	113078.0	60.8	16.0	62.06	16.70	1832	BrewMonitor
12/19/2019 02:04:00	1	175.18	0.55	4.2	1.6	16.4	113078.0	60.8	16.0	62.06	16.70	1833	BrewMonitor
12/19/2019 02:34:00	1	175.68	0.54	4.2	1.6	16.4	113078.0	60.8	16.0	62.06	16.70	1833	BrewMonitor
12/19/2019 03:04:00	1	176.18	0.54	4.21	1.6	16.4	113078.0	60.8	16.0	62.06	16.70	1828	BrewMonitor
12/19/2019 03:34:00	1	176.68	0.54	4.21	1.6	16.4	113078.0	60.8	16.0	61.88	16.60	1834	BrewMonitor
12/19/2019 04:04:00	1	177.18	0.54	4.21	1.6	16.4	113078.0	60.8	16.0	61.88	16.60	1835	BrewMonitor
12/19/2019 04:34:00	1	177.68	0.54	4.21	1.6	16.4	113078.0	60.8	16.0	61.88	16.60	1831	BrewMonitor
12/19/2019 05:04:00	1	178.18	0.53	4.21	1.6	16.4	113078.0	60.8	16.0	61.7	16.5	1830	BrewMonitor
12/19/2019 05:34:00	1	178.68	0.55	4.21	1.6	16.4	113078.0	60.8	16.0	62.06	16.70	1833	BrewMonitor
12/19/2019 06:04:00	1	179.18	0.53	4.21	1.6	16.4	113078.0	60.8	16.0	62.06	16.70	1831	BrewMonitor
12/19/2019 06:34:00	1	179.68	0.55	4.22	1.6	16.4	113078.0	60.62	15.90	61.7	16.5	1830	BrewMonitor
12/19/2019 07:04:00	1	180.18	0.55	4.21	1.6	16.4	113078.0	60.62	15.90	61.7	16.5	1834	BrewMonitor
12/19/2019 07:34:00	1	180.68	0.55	4.21	1.5	16.4	113078.0	60.62	15.90	61.52	16.40	1834	BrewMonitor
12/19/2019 08:04:00	1	181.18	0.55	4.21	1.5	16.4	113078.0	60.62	15.90	61.7	16.5	1832	BrewMonitor
12/19/2019 08:34:00	1	181.68	0.55	4.21	1.6	16.4	113078.0	60.62	15.90	61.52	16.40	1829	BrewMonitor
12/19/2019 09:04:00	1	182.18	0.54	4.21	1.6	16.4	113078.0	60.44	15.80	61.52	16.40	1836	BrewMonitor
12/19/2019 09:34:00	1	182.68	0.54	4.21	1.5	16.4	113078.0	60.62	15.90	61.52	16.40	1829	BrewMonitor
12/19/2019 10:04:00	1	183.18	0.53	4.21	1.5	16.4	113078.0	60.62	15.90	62.24	16.80	1830	BrewMonitor
12/19/2019 10:34:00	1	183.68	0.54	4.23	1.6	16.4	113078.0	60.62	15.90	62.24	16.80	1831	BrewMonitor
12/19/2019 11:04:00	1	184.18	0.52	4.22	1.6	16.4	113078.0	60.62	15.90	62.24	16.80	1830	BrewMonitor
12/19/2019 11:34:00	1	184.68	0.54	4.21	1.5	16.4	113078.0	60.62	15.90	62.24	16.80	1834	BrewMonitor
12/19/2019 12:04:00	1	185.18	0.52	4.21	1.6	16.4	113078.0	60.62	15.90	62.6	17.0	1828	BrewMonitor
12/19/2019 12:34:00	1	185.68	0.52	4.21	1.6	16.4	113078.0	60.8	16.0	62.96	17.20	1830	BrewMonitor
12/19/2019 13:04:00	1	186.18	0.54	4.21	1.5	16.4	113078.0	60.62	15.90	62.96	17.20	1831	BrewMonitor
12/19/2019 13:34:00	1	186.68	0.53	4.21	1.6	16.2	111699.0	60.8	16.0	63.14	17.30	1831	BrewMonitor
12/19/2019 14:04:00	1	187.18	0.53	4.21	1.5	16.2	111699.0	60.8	16.0	63.32	17.40	1829	BrewMonitor
12/19/2019 14:34:00	1	187.68	0.53	4.21	1.6	16.2	111699.0	60.8	16.0	63.5	17.5	1827	BrewMonitor
12/19/2019 15:04:00	1	188.18	0.53	4.21	1.5	16.2	111699.0	60.8	16.0	63.68	17.60	1827	BrewMonitor
12/19/2019 15:34:00	1	188.68	0.52	4.21	1.6	16.2	111699.0	60.8	16.0	63.68	17.60	1830	BrewMonitor
12/19/2019 16:04:00	1	189.18	0.52	4.21	1.5	16.2	111699.0	60.8	16.0	64.04	17.80	1828	BrewMonitor
12/19/2019 16:34:00	1	189.68	0.52	4.23	1.5	16.2	111699.0	60.8	16.0	64.04	17.80	1828	BrewMonitor
12/19/2019 17:04:00	1	190.18	0.52	4.22	1.6	16.2	111699.0	60.8	16.0	64.22	17.90	1828	BrewMonitor
12/19/2019 17:34:00	1	190.68	0.51	4.22	1.5	16.2	111699.0	60.8	16.0	64.22	17.90	1827	BrewMonitor
12/19/2019 18:04:00	1	191.18	0.51	4.22	1.6	16.2	111699.0	60.8	16.0	64.22	17.90	1827	BrewMonitor
12/19/2019 18:34:00	1	191.68	0.51	4.24	1.6	16.2	111699.0	60.98	16.10	64.22	17.90	1827	BrewMonitor
12/19/2019 19:04:00	1	192.18	0.51	4.23	1.5	16.2	111699.0	60.98	16.10	64.4	18.0	1827	BrewMonitor
12/19/2019 19:34:00	1	192.68	0.51	4.24	1.5	16.2	111699.0	60.98	16.10	64.22	17.90	1828	BrewMonitor
12/19/2019 20:04:00	1	193.18	0.52	4.24	1.6	16.2	111699.0	60.8	16.0	64.22	17.90	1828	BrewMonitor
12/19/2019 20:34:00	1	193.68	0.51	4.24	1.5	16.2	111699.0	60.8	16.0	63.86	17.70	1828	BrewMonitor
12/19/2019 21:04:00	1	194.18	0.52	4.23	1.5	16.2	111699.0	60.62	15.90	63.86	17.70	1829	BrewMonitor
12/19/2019 21:34:00	1	194.68	0.52	4.23	1.5	16.2	111699.0	60.8	16.0	63.86	17.70	1829	BrewMonitor
12/19/2019 22:04:00	1	195.18	0.52	4.24	1.5	16.2	111699.0	60.8	16.0	63.86	17.70	1829	BrewMonitor
12/19/2019 22:34:00	1	195.68	0.51	4.24	1.5	16.2	111699.0	60.62	15.90	63.68	17.60	1831	BrewMonitor
12/19/2019 23:04:00	1	196.18	0.51	4.24	1.5	16.2	111699.0	60.8	16.0	63.5	17.5	1832	BrewMonitor
12/19/2019 23:34:00	1	196.68	0.51	4.24	1.5	16.2	111699.0	60.62	15.90	63.68	17.60	1830	BrewMonitor
12/20/2019 00:04:00	1	197.18	0.51	4.26	1.5	16.4	113078.0	60.62	15.90	63.68	17.60	1826	BrewMonitor
12/20/2019 00:34:00	1	197.68	0.51	4.24	1.5	16.4	113078.0	60.62	15.90	63.86	17.70	1829	BrewMonitor
12/20/2019 01:04:00	1	198.18	0.51	4.26	1.5	16.4	113078.0	60.62	15.90	63.68	17.60	1831	BrewMonitor
12/20/2019 01:34:00	1	198.68	0.52	4.26	1.5	16.4	113078.0	60.62	15.90	63.5	17.5	1831	BrewMonitor
12/20/2019 02:04:00	1	199.18	0.52	4.25	1.5	16.4	113078.0	60.62	15.90	63.5	17.5	1829	BrewMonitor
12/20/2019 02:34:00	1	199.68	0.52	4.25	1.5	16.4	113078.0	60.62	15.90	63.5	17.5	1830	BrewMonitor
12/20/2019 03:04:00	1	200.18	0.51	4.25	1.5	16.4	113078.0	60.62	15.90	63.32	17.40	1832	BrewMonitor
12/20/2019 03:34:00	1	200.68	0.52	4.25	1.5	16.4	113078.0	60.62	15.90	63.32	17.40	1831	BrewMonitor
12/20/2019 04:04:00	1	201.18	0.51	4.25	1.5	16.4	113078.0	60.44	15.80	63.32	17.40	1831	BrewMonitor
12/20/2019 04:34:00	1	201.68	0.51	4.25	1.5	16.4	113078.0	60.62	15.90	63.14	17.30	1829	BrewMonitor
12/20/2019 05:04:00	1	202.18	0.51	4.26	1.5	16.4	113078.0	60.44	15.80	63.14	17.30	1831	BrewMonitor
12/20/2019 05:34:00	1	202.68	0.51	4.26	1.5	16.4	113078.0	60.44	15.80	63.14	17.30	1831	BrewMonitor
12/20/2019 06:04:00	1	203.18	0.51	4.26	1.6	16.4	113078.0	60.44	15.80	62.78	17.10	1831	BrewMonitor
12/20/2019 06:34:00	1	203.68	0.51	4.25	1.6	16.4	113078.0	60.26	15.70	62.78	17.10	1828	BrewMonitor
12/20/2019 07:04:00	1	204.18	0.51	4.26	1.6	16.4	113078.0	60.44	15.80	62.78	17.10	1829	BrewMonitor
12/20/2019 07:34:00	1	204.68	0.51	4.26	1.6	16.4	113078.0	60.44	15.80	62.42	16.90	1829	BrewMonitor
12/20/2019 08:04:00	1	205.18	0.51	4.26	1.6	16.4	113078.0	60.26	15.70	62.42	16.90	1827	BrewMonitor
12/20/2019 08:34:00	1	205.68	0.51	4.26	1.5	16.4	113078.0	60.26	15.70	62.42	16.90	1831	BrewMonitor
12/20/2019 09:04:00	1	206.18	0.5	4.26	1.6	16.4	113078.0	60.26	15.70	62.24	16.80	1828	BrewMonitor
12/20/2019 09:34:00	1	206.68	0.5	4.26	1.6	16.4	113078.0	60.26	15.70	62.6	17.0	1829	BrewMonitor
12/20/2019 10:04:00	1	207.18	0.5	4.26	1.5	16.4	113078.0	60.26	15.70	62.6	17.0	1830	BrewMonitor
12/20/2019 10:34:00	1	207.68	0.5	4.26	1.5	16.4	113078.0	60.26	15.70	62.6	17.0	1828	BrewMonitor
12/20/2019 11:04:00	1	208.18	0.5	4.27	1.5	16.4	113078.0	60.26	15.70	62.96	17.20	1831	BrewMonitor
12/20/2019 11:34:00	1	208.68	0.5	4.27	1.5	16.4	113078.0	60.44	15.80	62.96	17.20	1829	BrewMonitor
12/20/2019 12:04:00	1	209.18	0.5	4.26	1.5	16.4	113078.0	60.44	15.80	62.96	17.20	1830	BrewMonitor
12/20/2019 12:34:00	1	209.68	0.49	4.27	1.5	16.4	113078.0	60.44	15.80	63.32	17.40	1830	BrewMonitor
12/20/2019 13:04:00	1	210.18	0.49	4.27	1.5	16.4	113078.0	60.44	15.80	63.5	17.5	1828	BrewMonitor
12/20/2019 13:34:00	1	210.68	0.49	4.27	1.5	16.4	113078.0	60.44	15.80	63.68	17.60	1828	BrewMonitor
12/20/2019 14:04:00	1	211.18	0.49	4.26	1.5	16.4	113078.0	60.62	15.90	64.04	17.80	1827	BrewMonitor
12/20/2019 14:34:00	1	211.68	0.48	4.27	1.5	16.4	113078.0	60.44	15.80	64.04	17.80	1827	BrewMonitor
12/20/2019 15:04:00	1	212.18	0.48	4.27	1.5	16.4	113078.0	60.62	15.90	64.4	18.0	1825	BrewMonitor
12/20/2019 15:34:00	1	212.68	0.47	4.28	1.5	18.1	124799.5	64.4	18.0	65.12	18.40	1847	BrewMonitor
12/20/2019 16:04:00	1	213.18	0.47	4.28	1.5	18.9	130315.5	66.56	19.20	66.02	18.90	1851	BrewMonitor
12/20/2019 16:34:00	1	213.68	0.47	4.3	1.5	19.4	133763.0	67.82	19.90	66.56	19.20	1857	BrewMonitor
12/20/2019 17:04:00	1	214.18	0.46	4.3	1.5	19.7	135831.5	68.54	20.30	67.28	19.60	1830	BrewMonitor
12/20/2019 17:34:00	1	214.68	0.45	4.31	1.5	20.2	139279.0	69.08	20.60	67.28	19.60	1841	BrewMonitor
12/20/2019 18:04:00	1	215.18	0.43	4.31	1.5	20.3	139968.5	69.44	20.80	67.64	19.80	1840	BrewMonitor
12/20/2019 18:34:00	1	215.68	0.42	4.33	1.5	20.6	142037.0	69.62	20.90	67.64	19.80	1855	BrewMonitor
12/20/2019 19:04:00	1	216.18	0.42	4.32	1.5	20.7	142726.5	69.8	21.0	67.82	19.90	1856	BrewMonitor
12/20/2019 19:34:00	1	216.68	0.42	4.31	1.5	20.9	144105.5	69.62	20.90	67.82	19.90	1861	BrewMonitor
12/20/2019 20:04:00	1	217.18	0.41	4.31	1.5	21	144795	69.62	20.90	67.82	19.90	1863	BrewMonitor
12/20/2019 20:34:00	1	217.68	0.4	4.31	1.5	21.2	146174.0	69.62	20.90	67.82	19.90	1862	BrewMonitor
12/20/2019 21:04:00	1	218.18	0.4	4.31	1.5	21.2	146174.0	68.9	20.5	67.64	19.80	1877	BrewMonitor
12/20/2019 21:34:00	1	218.68	0.4	4.3	1.5	21.2	146174.0	69.26	20.70	67.46	19.70	1824	BrewMonitor
12/20/2019 22:04:00	1	219.18	0.39	4.31	1.5	21.3	146863.5	69.26	20.70	67.28	19.60	1837	BrewMonitor
12/20/2019 22:34:00	1	219.68	0.39	4.32	1.5	21.3	146863.5	68.54	20.30	67.1	19.5	1852	BrewMonitor
12/20/2019 23:04:00	1	220.18	0.39	4.31	1.5	21.5	148242.5	68.9	20.5	66.74	19.30	1818	BrewMonitor
12/20/2019 23:34:00	1	220.68	0.38	4.3	1.5	21.5	148242.5	68.9	20.5	66.92	19.40	1820	BrewMonitor
12/21/2019 00:04:00	1	221.18	0.38	4.31	1.5	21.5	148242.5	68.72	20.40	66.74	19.30	1800	BrewMonitor
12/21/2019 00:34:00	1	221.68	0.37	4.31	1.5	21.6	148932.0	68.54	20.30	66.74	19.30	1792	BrewMonitor
12/21/2019 01:04:00	1	222.18	0.36	4.31	1.5	21.6	148932.0	68.36	20.20	66.74	19.30	1797	BrewMonitor
12/21/2019 01:34:00	1	222.68	0.36	4.3	1.5	21.6	148932.0	68.36	20.20	66.56	19.20	1792	BrewMonitor
12/21/2019 02:04:00	1	223.18	0.35	4.3	1.5	21.8	150311.0	68.36	20.20	66.74	19.30	1790	BrewMonitor
12/21/2019 02:34:00	1	223.68	0.35	4.3	1.5	21.9	151000.5	68.18	20.10	66.56	19.20	1778	BrewMonitor
12/21/2019 03:04:00	1	224.18	0.34	4.3	1.5	21.9	151000.5	68.36	20.20	66.56	19.20	1785	BrewMonitor
12/21/2019 03:34:00	1	224.68	0.34	4.3	1.5	22	151690	68.54	20.30	66.56	19.20	1780	BrewMonitor
12/21/2019 04:04:00	1	225.18	0.34	4.31	1.5	22.2	153069.0	68.36	20.20	66.56	19.20	1771	BrewMonitor
12/21/2019 04:34:00	1	225.68	0.33	4.3	1.5	22.2	153069.0	68.36	20.20	66.56	19.20	1765	BrewMonitor
12/21/2019 05:04:00	1	226.18	0.33	4.31	1.5	22.2	153069.0	68.36	20.20	66.56	19.20	1755	BrewMonitor
12/21/2019 05:34:00	1	226.68	0.33	4.31	1.5	22.3	153758.5	68.36	20.20	66.56	19.20	1743	BrewMonitor
12/21/2019 06:04:00	1	227.18	0.31	4.31	1.4	22.3	153758.5	68.36	20.20	66.2	19.0	1740	BrewMonitor
12/21/2019 06:34:00	1	227.68	0.3	4.31	1.5	22.5	155137.5	68.36	20.20	66.2	19.0	1726	BrewMonitor
12/21/2019 07:04:00	1	228.18	0.29	4.31	1.5	22.5	155137.5	68	20	66.2	19.0	1714	BrewMonitor
12/21/2019 07:34:00	1	228.68	0.28	4.32	1.5	22.5	155137.5	67.82	19.90	66.02	18.90	1699	BrewMonitor
12/21/2019 08:04:00	1	229.18	0.28	4.31	1.5	22.5	155137.5	67.82	19.90	66.02	18.90	1677	BrewMonitor
12/21/2019 08:34:00	1	229.68	0.28	4.31	1.5	22.5	155137.5	67.82	19.90	66.02	18.90	1657	BrewMonitor
12/21/2019 09:04:00	1	230.18	0.28	4.31	1.5	22.5	155137.5	67.64	19.80	65.84	18.80	1648	BrewMonitor
12/21/2019 09:34:00	1	230.68	0.28	4.31	1.5	22.5	155137.5	67.64	19.80	65.84	18.80	1639	BrewMonitor
12/21/2019 10:04:00	1	231.18	0.28	4.32	1.5	22.6	155827.0	67.1	19.5	65.84	18.80	1655	BrewMonitor
12/21/2019 10:34:00	1	231.68	0.27	4.32	1.4	22.8	157206.0	67.82	19.90	66.02	18.90	1639	BrewMonitor
12/21/2019 11:04:00	1	232.18	0.27	4.32	1.5	22.8	157206.0	68.18	20.10	66.38	19.10	1633	BrewMonitor
12/21/2019 11:34:00	1	232.68	0.27	4.32	1.5	22.9	157895.5	68.18	20.10	66.2	19.0	1626	BrewMonitor
12/21/2019 12:04:00	1	233.18	0.27	4.32	1.5	23.1	159274.5	68.54	20.30	66.38	19.10	1630	BrewMonitor
12/21/2019 12:34:00	1	233.68	0.27	4.32	1.4	23.2	159964.0	68.54	20.30	66.74	19.30	1622	BrewMonitor
12/21/2019 13:04:00	1	234.18	0.27	4.32	1.5	23.2	159964.0	68.18	20.10	67.1	19.5	1635	BrewMonitor
12/21/2019 13:34:00	1	234.68	0.26	4.32	1.5	23.5	162032.5	68.9	20.5	67.46	19.70	1623	BrewMonitor
12/21/2019 14:04:00	1	235.18	0.26	4.33	1.4	23.6	162722.0	69.26	20.70	67.46	19.70	1628	BrewMonitor
12/21/2019 14:34:00	1	235.68	0.26	4.34	1.4	23.8	164101.0	69.44	20.80	67.82	19.90	1629	BrewMonitor
12/21/2019 15:04:00	1	236.18	0.26	4.34	1.4	23.9	164790.5	69.8	21.0	68	20	1771	BrewMonitor
12/21/2019 15:34:00	1	236.68	0.25	4.34	1.4	24.1	166169.5	69.8	21.0	68.18	20.10	1752	BrewMonitor
12/21/2019 16:04:00	1	237.18	0.25	4.35	1.4	24.1	166169.5	69.44	20.80	68.54	20.30	1767	BrewMonitor
12/21/2019 16:34:00	1	237.68	0.25	4.35	1.4	24.4	168238.0	70.16	21.20	68.54	20.30	1757	BrewMonitor
12/21/2019 17:04:00	1	238.18	0.25	4.35	1.4	24.4	168238.0	70.34	21.30	68.54	20.30	1747	BrewMonitor
12/21/2019 17:34:00	1	238.68	0.25	4.35	1.4	24.5	168927.5	70.52	21.40	68.9	20.5	1735	BrewMonitor
12/21/2019 18:04:00	1	239.18	0.25	4.35	1.4	24.7	170306.5	70.52	21.40	68.9	20.5	1730	BrewMonitor
12/21/2019 18:34:00	1	239.68	0.25	4.35	1.4	24.5	168927.5	70.52	21.40	68.9	20.5	1708	BrewMonitor
12/21/2019 19:04:00	1	240.18	0.25	4.35	1.5	24.7	170306.5	70.52	21.40	68.9	20.5	1696	BrewMonitor
12/21/2019 19:34:00	1	240.68	0.24	4.35	1.5	24.7	170306.5	70.52	21.40	68.9	20.5	1683	BrewMonitor
12/21/2019 20:04:00	1	241.18	0.25	4.35	1.4	24.8	170996.0	70.52	21.40	68.36	20.20	1677	BrewMonitor
12/21/2019 20:34:00	1	241.68	0.25	4.36	1.4	24.8	170996.0	70.34	21.30	68.36	20.20	1665	BrewMonitor
12/21/2019 21:04:00	1	242.18	0.24	4.36	1.4	24.8	170996.0	70.16	21.20	68.36	20.20	1653	BrewMonitor
12/21/2019 21:34:00	1	242.68	0.24	4.36	1.5	24.8	170996.0	69.98	21.10	68.18	20.10	1640	BrewMonitor
12/21/2019 22:04:00	1	243.18	0.24	4.37	1.4	24.8	170996.0	69.98	21.10	67.82	19.90	1636	BrewMonitor
12/21/2019 22:34:00	1	243.68	0.24	4.37	1.4	24.9	171685.5	69.8	21.0	67.82	19.90	1639	BrewMonitor
12/21/2019 23:04:00	1	244.18	0.24	4.36	1.4	24.9	171685.5	69.62	20.90	67.46	19.70	1928	BrewMonitor
12/21/2019 23:34:00	1	244.68	0.24	4.36	1.4	24.8	170996.0	69.26	20.70	67.64	19.80	1912	BrewMonitor
12/22/2019 00:05:00	1	245.2	0.24	4.36	1.4	24.9	171685.5	69.26	20.70	67.28	19.60	1903	BrewMonitor
12/22/2019 00:35:00	1	245.7	0.24	4.37	1.4	24.9	171685.5	69.08	20.60	67.1	19.5	1887	BrewMonitor
12/22/2019 01:05:00	1	246.2	0.24	4.36	1.4	24.9	171685.5	68.9	20.5	67.1	19.5	1887	BrewMonitor
12/22/2019 01:35:00	1	246.7	0.24	4.37	1.4	25.1	173064.5	68.9	20.5	67.1	19.5	1875	BrewMonitor
12/22/2019 02:05:00	1	247.2	0.24	4.36	1.4	25.1	173064.5	68.72	20.40	66.74	19.30	1862	BrewMonitor
12/22/2019 02:35:00	1	247.7	0.24	4.37	1.4	25.1	173064.5	68.72	20.40	66.74	19.30	1849	BrewMonitor
12/22/2019 03:05:00	1	248.2	0.24	4.37	1.4	25.1	173064.5	68.54	20.30	66.74	19.30	1828	BrewMonitor
12/22/2019 03:35:00	1	248.7	0.24	4.38	1.4	25.1	173064.5	68.54	20.30	66.74	19.30	1818	BrewMonitor
12/22/2019 04:05:00	1	249.2	0.24	4.37	1.4	25.1	173064.5	68.36	20.20	66.74	19.30	1810	BrewMonitor
12/22/2019 04:35:00	1	249.7	0.25	4.38	1.4	25.2	173754.0	68.54	20.30	66.38	19.10	1809	BrewMonitor
12/22/2019 05:05:00	1	250.2	0.24	4.38	1.4	25.2	173754.0	68.18	20.10	66.38	19.10	1797	BrewMonitor
12/22/2019 05:35:00	1	250.7	0.24	4.38	1.4	25.2	173754.0	68.18	20.10	66.2	19.0	1784	BrewMonitor
12/22/2019 06:05:00	1	251.2	0.24	4.38	1.4	25.2	173754.0	68	20	66.02	18.90	1771	BrewMonitor
12/22/2019 06:35:00	1	251.7	0.24	4.38	1.4	25.2	173754.0	67.82	19.90	65.84	18.80	1760	BrewMonitor
12/22/2019 07:05:00	1	252.2	0.24	4.39	1.4	25.2	173754.0	67.82	19.90	65.84	18.80	1752	BrewMonitor
12/22/2019 07:35:00	1	252.7	0.24	4.38	1.4	25.2	173754.0	67.64	19.80	65.84	18.80	1741	BrewMonitor
12/22/2019 08:05:00	1	253.2	0.24	4.39	1.4	25.4	175133.0	67.64	19.80	65.84	18.80	1727	BrewMonitor
12/22/2019 08:35:00	1	253.7	0.24	4.39	1.4	25.4	175133.0	67.46	19.70	65.66	18.70	1722	BrewMonitor
12/22/2019 09:05:00	1	254.2	0.25	4.39	1.4	25.4	175133.0	66.92	19.40	65.66	18.70	1730	BrewMonitor
12/22/2019 09:35:00	1	254.7	0.24	4.38	1.4	25.5	175822.5	67.46	19.70	65.66	18.70	1716	BrewMonitor
12/22/2019 10:05:00	1	255.2	0.24	4.38	1.4	25.7	177201.5	67.64	19.80	65.66	18.70	1708	BrewMonitor
12/22/2019 10:35:00	1	255.7	0.24	4.38	1.4	25.7	177201.5	68	20	65.84	18.80	1702	BrewMonitor
12/22/2019 11:05:00	1	256.2	0.24	4.38	1.4	25.8	177891.0	68	20	66.2	19.0	1683	BrewMonitor
12/22/2019 11:35:00	1	256.7	0.24	4.38	1.3	26	179270	68.18	20.10	66.2	19.0	1679	BrewMonitor
12/22/2019 12:05:00	1	257.2	0.24	4.38	1.4	26	179270	68.18	20.10	66.56	19.20	1668	BrewMonitor
12/22/2019 12:35:00	1	257.7	0.24	4.38	1.4	26.1	179959.5	68.54	20.30	66.74	19.30	1671	BrewMonitor
12/22/2019 13:05:00	1	258.2	0.24	4.38	1.4	26.3	181338.5	68.72	20.40	67.1	19.5	1659	BrewMonitor
12/22/2019 13:35:00	1	258.7	0.24	4.39	1.3	26.4	182028.0	68.9	20.5	67.28	19.60	1649	BrewMonitor
12/22/2019 14:05:00	1	259.2	0.24	4.38	1.4	26.5	182717.5	69.08	20.60	67.64	19.80	1648	BrewMonitor
12/22/2019 14:35:00	1	259.7	0.24	4.38	1.4	26.7	184096.5	69.62	20.90	67.64	19.80	2021	BrewMonitor
12/22/2019 15:05:00	1	260.2	0.23	4.39	1.3	26.8	184786.0	69.62	20.90	68	20	1997	BrewMonitor
12/22/2019 15:35:00	1	260.7	0.23	4.4	1.3	27	186165	69.8	21.0	68.18	20.10	1973	BrewMonitor
12/22/2019 16:05:00	1	261.2	0.23	4.4	1.4	27.1	186854.5	69.98	21.10	68.36	20.20	1964	BrewMonitor
12/22/2019 16:35:00	1	261.7	0.23	4.4	1.3	27.3	188233.5	70.16	21.20	68.54	20.30	1956	BrewMonitor
12/22/2019 17:05:00	1	262.2	0.23	4.4	1.3	27.4	188923.0	70.34	21.30	68.54	20.30	1951	BrewMonitor
12/22/2019 17:35:00	1	262.7	0.24	4.4	1.4	27.4	188923.0	70.52	21.40	68.54	20.30	1939	BrewMonitor
12/22/2019 18:05:00	1	263.2	0.24	4.4	1.3	27.6	190302.0	70.52	21.40	68.72	20.40	1927	BrewMonitor
12/22/2019 18:35:00	1	263.7	0.23	4.4	1.3	27.7	190991.5	70.52	21.40	68.72	20.40	1916	BrewMonitor
12/22/2019 19:05:00	1	264.2	0.24	4.4	1.3	27.7	190991.5	70.34	21.30	68.72	20.40	1911	BrewMonitor
12/22/2019 19:35:00	1	264.7	0.24	4.4	1.3	27.7	190991.5	70.34	21.30	68.72	20.40	1903	BrewMonitor
12/22/2019 20:05:00	1	265.2	0.23	4.4	1.3	27.8	191681.0	70.34	21.30	68.54	20.30	1895	BrewMonitor
12/22/2019 20:35:00	1	265.7	0.23	4.41	1.3	27.8	191681.0	70.16	21.20	68.54	20.30	1889	BrewMonitor
12/22/2019 21:05:00	1	266.2	0.23	4.4	1.3	27.8	191681.0	70.16	21.20	68.54	20.30	1890	BrewMonitor
12/22/2019 21:35:00	1	266.7	0.23	4.41	1.3	28	193060	69.44	20.80	68.18	20.10	1895	BrewMonitor
12/22/2019 22:05:00	1	267.2	0.23	4.4	1.3	28	193060	69.98	21.10	68.18	20.10	1883	BrewMonitor
12/22/2019 22:35:00	1	267.7	0.23	4.41	1.3	28.1	193749.5	69.98	21.10	68.18	20.10	1881	BrewMonitor
12/22/2019 23:05:00	1	268.2	0.24	4.4	1.3	28.1	193749.5	69.8	21.0	68	20	1876	BrewMonitor
12/22/2019 23:35:00	1	268.7	0.23	4.4	1.3	28	193060	69.62	20.90	68	20	1861	BrewMonitor
12/23/2019 00:05:00	1	269.2	0.23	4.4	1.3	28.1	193749.5	69.44	20.80	67.82	19.90	1859	BrewMonitor
12/23/2019 00:35:00	1	269.7	0.24	4.42	1.3	28.1	193749.5	68.9	20.5	67.82	19.90	1864	BrewMonitor
12/23/2019 01:05:00	1	270.2	0.23	4.4	1.3	28.1	193749.5	69.26	20.70	67.82	19.90	1849	BrewMonitor
12/23/2019 01:35:00	1	270.7	0.23	4.4	1.3	28.3	195128.5	69.44	20.80	67.46	19.70	1847	BrewMonitor
12/23/2019 02:05:00	1	271.2	0.24	4.41	1.3	28.3	195128.5	68.72	20.40	67.46	19.70	1851	BrewMonitor
12/23/2019 02:35:00	1	271.7	0.23	4.4	1.3	28.1	193749.5	68.9	20.5	67.1	19.5	1834	BrewMonitor
12/23/2019 03:05:00	1	272.2	0.23	4.4	1.3	28.1	193749.5	68.9	20.5	67.28	19.60	1828	BrewMonitor
12/23/2019 03:35:00	1	272.7	0.23	4.4	1.3	28.1	193749.5	68.9	20.5	67.28	19.60	1824	BrewMonitor
12/23/2019 04:05:00	1	273.2	0.24	4.41	1.3	28.3	195128.5	68.72	20.40	66.92	19.40	1822	BrewMonitor
12/23/2019 04:35:00	1	273.7	0.24	4.41	1.3	28.3	195128.5	68.54	20.30	66.92	19.40	1817	BrewMonitor
12/23/2019 05:05:00	1	274.2	0.23	4.41	1.3	28.3	195128.5	68.72	20.40	66.92	19.40	1812	BrewMonitor
12/23/2019 05:35:00	1	274.7	0.24	4.41	1.3	28.3	195128.5	68.54	20.30	66.92	19.40	1806	BrewMonitor
12/23/2019 06:05:00	1	275.2	0.23	4.41	1.3	28.3	195128.5	68.54	20.30	66.56	19.20	1810	BrewMonitor
12/23/2019 06:35:00	1	275.7	0.24	4.42	1.3	28.3	195128.5	68.36	20.20	66.56	19.20	1800	BrewMonitor
12/23/2019 07:05:00	1	276.2	0.24	4.41	1.3	28.3	195128.5	68.18	20.10	66.56	19.20	1797	BrewMonitor
12/23/2019 07:35:00	1	276.7	0.24	4.42	1.3	28.4	195818.0	68.18	20.10	66.2	19.0	1794	BrewMonitor
12/23/2019 08:35:00	1	277.7	0.24	4.42	1.3	28.4	195818.0	68	20	66.02	18.90	1795	BrewMonitor
12/23/2019 09:05:00	1	278.2	0.24	4.41	1.3	28.4	195818.0	67.82	19.90	66.02	18.90	1785	BrewMonitor
12/23/2019 09:35:00	1	278.7	0.24	4.42	1.2	28.4	195818.0	67.82	19.90	66.02	18.90	1776	BrewMonitor
12/23/2019 10:05:00	1	279.2	0.24	4.41	1.3	28.6	197197.0	68	20	66.38	19.10	1774	BrewMonitor
12/23/2019 10:35:00	1	279.7	0.24	4.41	1.3	28.6	197197.0	68.36	20.20	66.2	19.0	1776	BrewMonitor
12/23/2019 11:05:00	1	280.2	0.24	4.41	1.3	28.7	197886.5	67.82	19.90	66.56	19.20	1789	BrewMonitor
12/23/2019 11:35:00	1	280.7	0.24	4.41	1.3	28.7	197886.5	68.36	20.20	66.56	19.20	1777	BrewMonitor
12/23/2019 12:05:00	1	281.2	0.24	4.41	1.2	28.9	199265.5	68.54	20.30	66.56	19.20	1772	BrewMonitor
12/23/2019 12:35:00	1	281.7	0.24	4.41	1.3	29	199955	68.72	20.40	66.92	19.40	1777	BrewMonitor
12/23/2019 12:41:00	1	281.8	0.23	4.41	1.2	28.9	199265.5	69.62	20.90	66.92	19.40	1773	BrewMonitor
12/23/2019 13:11:00	1	282.3	0.23	4.41	1.2	29	199955	69.62	20.90	67.28	19.60	1770	BrewMonitor
12/23/2019 13:41:00	1	282.8	0.23	4.43	1.2	29	199955	69.62	20.90	67.28	19.60	1768	BrewMonitor
12/23/2019 14:11:00	1	283.3	0.24	4.41	1.2	29.3	202023.5	69.08	20.60	67.46	19.70	1762	BrewMonitor
12/23/2019 14:41:00	1	283.8	0.24	4.41	1.2	29.2	201334.0	69.8	21.0	67.82	19.90	1775	BrewMonitor
12/23/2019 15:11:00	1	284.3	0.23	4.42	1.3	29.3	202023.5	70.16	21.20	68.18	20.10	1769	BrewMonitor
12/23/2019 15:41:00	1	284.8	0.23	4.42	1.2	29.4	202713.0	70.52	21.40	68.36	20.20	1766	BrewMonitor
12/23/2019 16:11:00	1	285.3	0.23	4.43	1.2	29.6	204092.0	70.7	21.5	68.72	20.40	1786	BrewMonitor
12/23/2019 16:41:00	1	285.8	0.23	4.41	1.2	29.7	204781.5	70.88	21.60	68.72	20.40	1784	BrewMonitor
12/23/2019 17:11:00	1	286.3	0.23	4.42	1.2	29.7	204781.5	71.06	21.70	68.72	20.40	1761	BrewMonitor
12/23/2019 17:41:00	1	286.8	0.23	4.43	1.2	29.9	206160.5	70.52	21.40	69.08	20.60	1752	BrewMonitor
12/23/2019 18:11:00	1	287.3	0.23	4.42	1.2	29.9	206160.5	71.06	21.70	69.08	20.60	1767	BrewMonitor
12/23/2019 18:41:00	1	287.8	0.23	4.43	1.2	30	206850	71.42	21.90	69.08	20.60	1751	BrewMonitor
12/23/2019 19:11:00	1	288.3	0.23	4.43	1.2	30.2	208229.0	70.88	21.60	69.08	20.60	1753	BrewMonitor
12/23/2019 19:41:00	1	288.8	0.23	4.44	1.2	30.2	208229.0	70.88	21.60	69.08	20.60	1749	BrewMonitor
12/23/2019 20:11:00	1	289.3	0.23	4.43	1.2	30.2	208229.0	71.06	21.70	69.08	20.60	1744	BrewMonitor
12/23/2019 20:41:00	1	289.8	0.23	4.43	1.2	30.3	208918.5	71.06	21.70	69.08	20.60	1754	BrewMonitor
12/23/2019 21:11:00	1	290.3	0.23	4.43	1.2	30.3	208918.5	71.06	21.70	68.9	20.5	1750	BrewMonitor
12/23/2019 21:41:00	1	290.8	0.23	4.44	1.2	30.3	208918.5	70.88	21.60	68.9	20.5	1748	BrewMonitor
12/23/2019 22:11:00	1	291.3	0.23	4.43	1.2	30.2	208229.0	70.7	21.5	68.9	20.5	1740	BrewMonitor
12/23/2019 22:41:00	1	291.8	0.23	4.44	1.2	30.3	208918.5	70.7	21.5	68.72	20.40	1745	BrewMonitor
12/23/2019 23:11:00	1	292.3	0.23	4.44	1.2	30.3	208918.5	70.52	21.40	68.36	20.20	1746	BrewMonitor
12/23/2019 23:41:00	1	292.8	0.23	4.44	1.2	30.2	208229.0	70.34	21.30	68.36	20.20	1739	BrewMonitor
12/24/2019 00:11:00	1	293.3	0.23	4.44	1.2	30.3	208918.5	69.62	20.90	68	20	1754	BrewMonitor
12/24/2019 00:41:00	1	293.8	0.23	4.43	1.2	30	206850	69.98	21.10	68.18	20.10	1740	BrewMonitor
12/24/2019 01:11:00	1	294.3	0.23	4.44	1.2	30.2	208229.0	69.26	20.70	68	20	1746	BrewMonitor
12/24/2019 01:41:00	1	294.8	0.23	4.44	1.2	30	206850	69.8	21.0	67.82	19.90	1754	BrewMonitor
12/24/2019 02:11:00	1	295.3	0.24	4.43	1.2	30	206850	69.62	20.90	67.82	19.90	1747	BrewMonitor
12/24/2019 02:41:00	1	295.8	0.23	4.44	1.2	30	206850	69.62	20.90	67.46	19.70	1745	BrewMonitor
12/24/2019 03:11:00	1	296.3	0.23	4.44	1.2	29.9	206160.5	69.44	20.80	67.46	19.70	1740	BrewMonitor
12/24/2019 03:41:00	1	296.8	0.23	4.44	1.2	29.9	206160.5	69.26	20.70	67.46	19.70	1740	BrewMonitor
12/24/2019 04:11:00	1	297.3	0.23	4.44	1.2	29.9	206160.5	69.26	20.70	67.28	19.60	1744	BrewMonitor
12/24/2019 04:41:00	1	297.8	0.24	4.44	1.2	29.7	204781.5	69.08	20.60	67.1	19.5	1736	BrewMonitor
12/24/2019 05:11:00	1	298.3	0.23	4.44	1.2	29.7	204781.5	69.08	20.60	67.1	19.5	1732	BrewMonitor
12/24/2019 05:41:00	1	298.8	0.23	4.44	1.2	29.7	204781.5	68.9	20.5	66.74	19.30	1737	BrewMonitor
12/24/2019 06:11:00	1	299.3	0.24	4.44	1.2	29.6	204092.0	68.54	20.30	66.74	19.30	1726	BrewMonitor
12/24/2019 06:41:00	1	299.8	0.23	4.45	1.1	29.6	204092.0	68.72	20.40	66.38	19.10	1729	BrewMonitor
12/24/2019 07:11:00	1	300.3	0.24	4.44	1.2	29.6	204092.0	67.82	19.90	66.56	19.20	1733	BrewMonitor
12/24/2019 07:41:00	1	300.8	0.24	4.45	1.1	29.6	204092.0	68.18	20.10	66.38	19.10	1727	BrewMonitor
12/24/2019 08:11:00	1	301.3	0.24	4.46	1.2	29.4	202713.0	68.18	20.10	66.38	19.10	1731	BrewMonitor
12/24/2019 08:41:00	1	301.8	0.24	4.44	1.2	29.4	202713.0	68.18	20.10	66.2	19.0	1735	BrewMonitor
12/24/2019 09:11:00	1	302.3	0.24	4.45	1.2	29.4	202713.0	68	20	66.02	18.90	1726	BrewMonitor
12/24/2019 09:41:00	1	302.8	0.24	4.45	1.1	29.4	202713.0	68	20	66.02	18.90	1726	BrewMonitor
12/24/2019 10:11:00	1	303.3	0.24	4.45	1.1	29.3	202023.5	68.18	20.10	66.38	19.10	1721	BrewMonitor
12/24/2019 10:41:00	1	303.8	0.24	4.45	1.1	29.4	202713.0	67.82	19.90	66.38	19.10	1731	BrewMonitor
12/24/2019 11:12:00	1	304.32	0.23	4.45	1.2	29.4	202713.0	68.36	20.20	66.56	19.20	1725	BrewMonitor
12/24/2019 11:42:00	1	304.82	0.23	4.45	1.2	29.4	202713.0	68.54	20.30	66.92	19.40	1723	BrewMonitor
12/24/2019 12:12:00	1	305.32	0.24	4.45	1.1	29.6	204092.0	68.72	20.40	67.1	19.5	1722	BrewMonitor
12/24/2019 12:42:00	1	305.82	0.23	4.44	1.1	29.6	204092.0	68.9	20.5	67.1	19.5	1721	BrewMonitor
12/24/2019 13:12:00	1	306.32	0.23	4.45	1.1	29.6	204092.0	69.08	20.60	67.28	19.60	1721	BrewMonitor
12/24/2019 13:42:00	1	306.82	0.23	4.46	1.1	29.7	204781.5	69.26	20.70	67.64	19.80	2100	BrewMonitor
12/24/2019 14:12:00	1	307.32	0.23	4.45	1.1	29.9	206160.5	69.62	20.90	67.82	19.90	2102	BrewMonitor
12/24/2019 14:42:00	1	307.82	0.23	4.45	1.1	30	206850	69.98	21.10	68.18	20.10	2102	BrewMonitor
12/24/2019 15:12:00	1	308.32	0.23	4.46	1.1	30	206850	69.98	21.10	68.36	20.20	2096	BrewMonitor
12/24/2019 15:42:00	1	308.82	0.23	4.45	1.1	30	206850	70.34	21.30	68.72	20.40	2100	BrewMonitor
12/24/2019 16:12:00	1	309.32	0.23	4.46	1.1	30.2	208229.0	70.34	21.30	68.9	20.5	2091	BrewMonitor
12/24/2019 16:42:00	1	309.82	0.23	4.46	1.1	30.3	208918.5	70.16	21.20	68.9	20.5	2095	BrewMonitor
12/24/2019 17:12:00	1	310.32	0.23	4.45	1.1	30.3	208918.5	70.88	21.60	69.26	20.70	2098	BrewMonitor
12/24/2019 17:42:00	1	310.82	0.23	4.46	1.1	30.3	208918.5	70.52	21.40	69.26	20.70	2100	BrewMonitor
12/24/2019 18:12:00	1	311.32	0.23	4.46	1.1	30.3	208918.5	70.88	21.60	69.26	20.70	2090	BrewMonitor
12/24/2019 18:42:00	1	311.82	0.23	4.47	1.1	30.3	208918.5	71.24	21.80	69.26	20.70	2096	BrewMonitor
12/24/2019 19:12:00	1	312.32	0.23	4.46	1.1	30.3	208918.5	71.06	21.70	69.44	20.80	2090	BrewMonitor
12/24/2019 19:42:00	1	312.82	0.23	4.46	1.1	30.3	208918.5	70.7	21.5	69.44	20.80	2096	BrewMonitor
12/24/2019 20:12:00	1	313.32	0.23	4.47	1.1	30.2	208229.0	71.06	21.70	69.08	20.60	2090	BrewMonitor
12/24/2019 20:42:00	1	313.82	0.23	4.47	1.1	30.2	208229.0	70.88	21.60	69.08	20.60	2090	BrewMonitor
12/24/2019 21:12:00	1	314.32	0.23	4.47	1.1	30.2	208229.0	71.06	21.70	69.08	20.60	2091	BrewMonitor
12/24/2019 21:42:00	1	314.82	0.23	4.47	1.1	30.2	208229.0	70.88	21.60	68.72	20.40	2090	BrewMonitor
12/24/2019 22:12:00	1	315.32	0.23	4.48	1.1	30.2	208229.0	70.88	21.60	68.72	20.40	2088	BrewMonitor
12/24/2019 22:42:00	1	315.82	0.23	4.48	1.1	30	206850	69.98	21.10	68.72	20.40	2085	BrewMonitor
12/24/2019 23:12:00	1	316.32	0.23	4.47	1.1	29.9	206160.5	70.34	21.30	68.36	20.20	2080	BrewMonitor
12/24/2019 23:42:00	1	316.82	0.23	4.48	1.1	29.9	206160.5	70.52	21.40	68.54	20.30	2082	BrewMonitor
12/25/2019 00:12:00	1	317.32	0.23	4.48	1.1	29.9	206160.5	70.34	21.30	68.36	20.20	2081	BrewMonitor
12/25/2019 00:42:00	1	317.82	0.23	4.48	1.1	29.7	204781.5	69.98	21.10	68.18	20.10	2068	BrewMonitor
12/25/2019 01:12:00	1	318.32	0.23	4.49	1.1	29.7	204781.5	69.98	21.10	68.18	20.10	2069	BrewMonitor
12/25/2019 01:42:00	1	318.82	0.23	4.48	1.1	29.7	204781.5	69.98	21.10	68.18	20.10	2065	BrewMonitor
12/25/2019 02:12:00	1	319.32	0.23	4.49	1.1	29.7	204781.5	69.98	21.10	68.18	20.10	2070	BrewMonitor
12/25/2019 02:42:00	1	319.82	0.23	4.48	1.1	29.7	204781.5	69.26	20.70	68	20	2073	BrewMonitor
12/25/2019 03:12:00	1	320.32	0.23	4.49	1.1	29.6	204092.0	69.62	20.90	68	20	2064	BrewMonitor
12/25/2019 03:42:00	1	320.82	0.23	4.48	1.1	29.4	202713.0	69.62	20.90	68	20	2063	BrewMonitor
12/25/2019 04:12:00	1	321.32	0.23	4.48	1.1	29.6	204092.0	69.08	20.60	67.82	19.90	2074	BrewMonitor
12/25/2019 04:42:00	1	321.82	0.23	4.48	1.1	29.4	202713.0	69.44	20.80	67.46	19.70	2073	BrewMonitor
12/25/2019 05:12:00	1	322.32	0.23	4.47	1.1	29.4	202713.0	68.72	20.40	67.46	19.70	2075	BrewMonitor
12/25/2019 05:42:00	1	322.82	0.23	4.47	1.1	29.3	202023.5	69.26	20.70	67.1	19.5	2072	BrewMonitor
12/25/2019 06:12:00	1	323.32	0.23	4.47	1.1	29.3	202023.5	68.54	20.30	67.1	19.5	2078	BrewMonitor
12/25/2019 06:42:00	1	323.82	0.23	4.47	1.1	29.2	201334.0	69.08	20.60	66.92	19.40	2075	BrewMonitor
12/25/2019 07:12:00	1	324.32	0.23	4.47	1.1	29.2	201334.0	68.9	20.5	66.92	19.40	2065	BrewMonitor
12/25/2019 07:42:00	1	324.82	0.23	4.47	1.1	29.2	201334.0	68.72	20.40	66.92	19.40	2067	BrewMonitor
12/25/2019 08:12:00	1	325.32	0.23	4.49	1.1	29	199955	68.54	20.30	66.56	19.20	2060	BrewMonitor
12/25/2019 08:42:00	1	325.82	0.23	4.49	1.1	29	199955	68.54	20.30	66.56	19.20	2065	BrewMonitor
12/25/2019 09:12:00	1	326.32	0.23	4.47	1.1	28.9	199265.5	68.18	20.10	66.56	19.20	2058	BrewMonitor
12/25/2019 09:42:00	1	326.82	0.23	4.47	1.1	28.9	199265.5	68.36	20.20	66.56	19.20	2057	BrewMonitor
12/25/2019 10:12:00	1	327.32	0.23	4.5	1.1	28.7	197886.5	68.36	20.20	66.56	19.20	2056	BrewMonitor
12/25/2019 10:42:00	1	327.82	0.23	4.48	1.1	28.9	199265.5	68.54	20.30	66.56	19.20	2052	BrewMonitor
12/25/2019 11:12:00	1	328.32	0.23	4.48	1.1	28.9	199265.5	68.54	20.30	66.92	19.40	2048	BrewMonitor
12/25/2019 11:42:00	1	328.82	0.23	4.48	1.1	28.9	199265.5	68.9	20.5	67.1	19.5	2056	BrewMonitor
12/25/2019 12:12:00	1	329.32	0.23	4.48	1.1	28.9	199265.5	68.9	20.5	67.1	19.5	2049	BrewMonitor
12/25/2019 12:42:00	1	329.82	0.23	4.49	1.1	28.9	199265.5	69.08	20.60	67.46	19.70	2046	BrewMonitor
12/25/2019 13:12:00	1	330.32	0.23	4.49	1.1	29	199955	69.26	20.70	67.82	19.90	2052	BrewMonitor
12/25/2019 13:42:00	1	330.82	0.23	4.49	1.1	29	199955	69.08	20.60	67.82	19.90	2053	BrewMonitor
12/25/2019 14:12:00	1	331.32	0.23	4.49	1.1	29	199955	69.8	21.0	68.18	20.10	2057	BrewMonitor
12/25/2019 14:42:00	1	331.82	0.23	4.48	1.1	29.2	201334.0	69.98	21.10	68.54	20.30	2057	BrewMonitor
12/25/2019 15:12:00	1	332.32	0.23	4.49	1	29.3	202023.5	70.34	21.30	68.72	20.40	2064	BrewMonitor
12/25/2019 15:42:00	1	332.82	0.23	4.48	1.1	29.3	202023.5	70.52	21.40	69.08	20.60	2061	BrewMonitor
12/25/2019 16:12:00	1	333.32	0.23	4.49	1.1	29.3	202023.5	70.7	21.5	69.26	20.70	2063	BrewMonitor
12/25/2019 16:42:00	1	333.82	0.23	4.49	1.1	29.3	202023.5	71.06	21.70	69.44	20.80	2065	BrewMonitor
12/25/2019 17:12:00	1	334.32	0.23	4.49	1.1	29.3	202023.5	71.24	21.80	69.44	20.80	2061	BrewMonitor
12/25/2019 17:42:00	1	334.82	0.23	4.49	1.1	29.4	202713.0	71.42	21.90	69.8	21.0	2061	BrewMonitor
12/25/2019 18:12:00	1	335.32	0.23	4.49	1.1	29.4	202713.0	71.42	21.90	69.8	21.0	2063	BrewMonitor
12/25/2019 18:42:00	1	335.82	0.22	4.49	1.1	29.4	202713.0	71.6	22.0	70.16	21.20	2067	BrewMonitor
12/25/2019 19:12:00	1	336.32	0.22	4.49	1.1	29.3	202023.5	71.6	22.0	69.98	21.10	2065	BrewMonitor
12/25/2019 19:42:00	1	336.82	0.23	4.49	1.1	29.3	202023.5	71.6	22.0	69.8	21.0	2062	BrewMonitor
12/25/2019 20:12:00	1	337.32	0.22	4.49	1	29.3	202023.5	71.6	22.0	69.8	21.0	2066	BrewMonitor
12/25/2019 20:42:00	1	337.82	0.22	4.5	1.1	29.3	202023.5	71.6	22.0	69.8	21.0	2063	BrewMonitor
12/25/2019 21:12:00	1	338.32	0.22	4.5	1	29.3	202023.5	71.6	22.0	69.8	21.0	2061	BrewMonitor
12/25/2019 21:42:00	1	338.82	0.22	4.5	1.1	29.2	201334.0	71.42	21.90	69.8	21.0	2063	BrewMonitor
12/25/2019 22:12:00	1	339.32	0.23	4.5	1.1	29.2	201334.0	71.42	21.90	69.62	20.90	2063	BrewMonitor
12/25/2019 22:42:00	1	339.82	0.23	4.5	1.1	29.2	201334.0	71.24	21.80	69.62	20.90	2062	BrewMonitor
12/25/2019 23:12:00	1	340.32	0.23	4.5	1.1	29	199955	71.24	21.80	69.44	20.80	2062	BrewMonitor
12/25/2019 23:42:00	1	340.82	0.23	4.5	1.1	29	199955	71.24	21.80	69.44	20.80	2068	BrewMonitor
12/26/2019 00:12:00	1	341.32	0.22	4.5	1	29	199955	71.06	21.70	69.26	20.70	2069	BrewMonitor
12/26/2019 00:42:00	1	341.82	0.23	4.5	1.1	28.9	199265.5	70.34	21.30	69.26	20.70	2071	BrewMonitor
12/26/2019 01:12:00	1	342.32	0.23	4.5	1.1	28.9	199265.5	70.7	21.5	68.9	20.5	2066	BrewMonitor
12/26/2019 01:42:00	1	342.82	0.23	4.5	1	28.9	199265.5	70.88	21.60	69.08	20.60	2068	BrewMonitor
12/26/2019 02:12:00	1	343.32	0.23	4.51	1.1	28.7	197886.5	70.7	21.5	69.08	20.60	2065	BrewMonitor
12/26/2019 02:42:00	1	343.82	0.23	4.5	1.1	28.7	197886.5	70.16	21.20	68.9	20.5	2067	BrewMonitor
12/26/2019 03:12:00	1	344.32	0.23	4.51	1	28.7	197886.5	70.52	21.40	68.72	20.40	2070	BrewMonitor
12/26/2019 03:42:00	1	344.82	0.23	4.51	1	28.6	197197.0	70.34	21.30	68.72	20.40	2071	BrewMonitor
12/26/2019 04:12:00	1	345.32	0.23	4.51	1	28.6	197197.0	69.98	21.10	68.72	20.40	2073	BrewMonitor
12/26/2019 04:42:00	1	345.82	0.23	4.52	1	28.4	195818.0	70.16	21.20	68.72	20.40	2065	BrewMonitor
12/26/2019 05:12:00	1	346.32	0.23	4.51	1	28.4	195818.0	70.34	21.30	68.72	20.40	2070	BrewMonitor
12/26/2019 05:42:00	1	346.82	0.23	4.51	1	28.4	195818.0	70.34	21.30	68.72	20.40	2075	BrewMonitor
12/26/2019 06:12:00	1	347.32	0.22	4.52	1.1	28.4	195818.0	70.16	21.20	68.54	20.30	2069	BrewMonitor
12/26/2019 06:42:00	1	347.82	0.22	4.52	1	28.3	195128.5	70.16	21.20	68.54	20.30	2065	BrewMonitor
12/26/2019 07:12:00	1	348.32	0.23	4.52	1	28.3	195128.5	70.16	21.20	68.54	20.30	2068	BrewMonitor
12/26/2019 07:42:00	1	348.82	0.23	4.52	1	28.3	195128.5	69.62	20.90	68.36	20.20	2073	BrewMonitor
12/26/2019 08:12:00	1	349.32	0.23	4.51	1.1	28.3	195128.5	69.98	21.10	68.54	20.30	2067	BrewMonitor
12/26/2019 08:42:00	1	349.82	0.22	4.52	1	28.3	195128.5	70.16	21.20	68.18	20.10	2076	BrewMonitor
12/26/2019 09:12:00	1	350.32	0.22	4.52	1	28.3	195128.5	70.16	21.20	68.36	20.20	2077	BrewMonitor
12/26/2019 09:42:00	1	350.82	0.23	4.52	1	28.1	193749.5	70.16	21.20	68.36	20.20	2074	BrewMonitor
12/26/2019 10:12:00	1	351.32	0.22	4.52	1	28.1	193749.5	70.16	21.20	68.36	20.20	2075	BrewMonitor
12/26/2019 10:42:00	1	351.82	0.22	4.52	1.1	28.1	193749.5	70.16	21.20	68.9	20.5	2076	BrewMonitor
12/26/2019 11:12:00	1	352.32	0.25	4.31	1.1	16.4	113078.0	60.98	16.10	67.46	19.70	1685	BrewMonitor
12/26/2019 11:42:00	1	352.82	0.25	4.28	0.7	16.5	113767.5	60.26	15.70	66.56	19.20	1666	BrewMonitor
12/26/2019 12:12:00	1	353.32	0.25	4.28	1.2	16.7	115146.5	59.9	15.5	65.84	18.80	1673	BrewMonitor
12/26/2019 12:42:00	1	353.82	0.25	4.27	0.4	16.8	115836.0	59.72	15.40	65.48	18.60	1679	BrewMonitor
12/26/2019 13:12:00	1	354.32	0.25	4.27	1.4	16.8	115836.0	59.72	15.40	65.48	18.60	1686	BrewMonitor
12/26/2019 13:42:00	1	354.82	0.25	4.27	0.5	17	117215	59.72	15.40	65.48	18.60	1707	BrewMonitor
12/26/2019 14:12:00	1	355.32	0.25	4.28	1.3	17	117215	59.72	15.40	65.48	18.60	1721	BrewMonitor
12/27/2019 19:31:00	2	0.52	0.28	5.16	0.4	16	110320	68	20	68.9	20.5	2059	BrewMonitor
12/27/2019 20:01:00	2	1.02	0.28	5.15	5.5	16.4	113078.0	65.66	18.70	69.08	20.60	2070	BrewMonitor
12/27/2019 20:31:00	2	1.52	0.27	5.12	10.6	16.4	113078.0	65.66	18.70	68.54	20.30	2072	BrewMonitor
12/27/2019 21:01:00	2	2.02	0.26	5.1	11	16.4	113078.0	65.66	18.70	68.54	20.30	2075	BrewMonitor
12/27/2019 21:31:00	2	2.52	0.26	5.07	11	16.4	113078.0	65.84	18.80	68.18	20.10	2078	BrewMonitor
12/27/2019 22:01:00	2	3.02	0.25	5.04	11	16.4	113078.0	65.84	18.80	68.54	20.30	2076	BrewMonitor
12/27/2019 22:31:00	2	3.52	0.25	5.02	11	16.4	113078.0	65.84	18.80	68.36	20.20	2078	BrewMonitor
12/27/2019 23:01:00	2	4.02	0.25	4.99	11	16.4	113078.0	65.84	18.80	68.36	20.20	2081	BrewMonitor
12/27/2019 23:31:00	2	4.52	0.24	4.96	11	16.4	113078.0	66.02	18.90	68.36	20.20	2084	BrewMonitor
12/28/2019 00:01:00	2	5.02	0.24	4.93	11	16.4	113078.0	66.02	18.90	68.36	20.20	2086	BrewMonitor
12/28/2019 00:31:00	2	5.52	0.24	4.92	11	16.4	113078.0	66.2	19.0	68.36	20.20	2086	BrewMonitor
12/28/2019 01:01:00	2	6.02	0.23	4.89	10.9	16.4	113078.0	66.2	19.0	68.18	20.10	2089	BrewMonitor
12/28/2019 01:31:00	2	6.52	0.23	4.87	10.9	16.4	113078.0	66.38	19.10	68.18	20.10	2089	BrewMonitor
12/28/2019 02:01:00	2	7.02	0.22	4.84	10.9	16.4	113078.0	66.2	19.0	68.18	20.10	2089	BrewMonitor
12/28/2019 02:31:00	2	7.52	0.22	4.83	10.9	16.4	113078.0	66.38	19.10	68.18	20.10	2089	BrewMonitor
12/28/2019 03:01:00	2	8.02	0.22	4.81	10.8	16.4	113078.0	66.56	19.20	68.36	20.20	2089	BrewMonitor
12/28/2019 03:31:00	2	8.52	0.22	4.8	10.8	16.4	113078.0	66.56	19.20	68.36	20.20	2090	BrewMonitor
12/28/2019 04:01:00	2	9.02	0.22	4.78	10.8	16.4	113078.0	66.56	19.20	68.36	20.20	2084	BrewMonitor
12/28/2019 04:31:00	2	9.52	0.22	4.77	10.8	16.4	113078.0	66.74	19.30	68.36	20.20	2072	BrewMonitor
12/28/2019 05:01:00	2	10.02	0.22	4.76	8	16.4	113078.0	66.74	19.30	68.36	20.20	2024	BrewMonitor
12/28/2019 05:31:00	2	10.52	0.22	4.75	10	16.4	113078.0	66.92	19.40	68.36	20.20	2038	BrewMonitor
12/28/2019 06:01:00	2	11.02	0.22	4.74	8.1	16.4	113078.0	66.92	19.40	68.18	20.10	2030	BrewMonitor
12/28/2019 06:31:00	2	11.52	0.22	4.72	10.2	16.4	113078.0	66.56	19.20	68.18	20.10	2025	BrewMonitor
12/28/2019 07:01:00	2	12.02	0.22	4.71	6.6	16.4	113078.0	66.56	19.20	68	20	2029	BrewMonitor
12/28/2019 07:31:00	2	12.52	0.22	4.71	7.7	16.4	113078.0	66.56	19.20	68	20	2040	BrewMonitor
12/28/2019 08:01:00	2	13.02	0.22	4.7	8.7	16.4	113078.0	66.74	19.30	67.82	19.90	1978	BrewMonitor
12/28/2019 08:31:00	2	13.52	0.22	4.69	9.4	16.4	113078.0	66.74	19.30	67.82	19.90	2013	BrewMonitor
12/28/2019 09:01:00	2	14.02	0.22	4.68	7.8	16.4	113078.0	66.92	19.40	67.82	19.90	1973	BrewMonitor
12/28/2019 09:31:00	2	14.52	0.22	4.68	8.1	16.4	113078.0	66.56	19.20	67.82	19.90	2004	BrewMonitor
12/28/2019 10:01:00	2	15.02	0.22	4.66	9.4	16.4	113078.0	66.56	19.20	67.82	19.90	1997	BrewMonitor
12/28/2019 10:31:00	2	15.52	0.22	4.66	9.7	16.4	113078.0	66.56	19.20	67.64	19.80	1986	BrewMonitor
12/28/2019 11:01:00	2	16.02	0.22	4.64	6.9	16.4	113078.0	66.56	19.20	67.46	19.70	1974	BrewMonitor
12/28/2019 11:31:00	2	16.52	0.22	4.65	7.4	16.4	113078.0	66.92	19.40	67.46	19.70	1885	BrewMonitor
12/28/2019 11:57:00	2	16.95	0.22	4.62	8.7	16.4	113078.0	66.74	19.30	67.82	19.90	1969	BrewMonitor
12/28/2019 12:27:00	2	17.45	0.22	4.62	8.2	16.4	113078.0	66.38	19.10	67.82	19.90	1944	BrewMonitor
12/28/2019 12:57:00	2	17.95	0.22	4.61	7.4	16.4	113078.0	66.56	19.20	68.18	20.10	1926	BrewMonitor
12/28/2019 13:27:00	2	18.45	0.22	4.6	8.6	16.4	113078.0	66.92	19.40	68.18	20.10	1917	BrewMonitor
12/28/2019 13:57:00	2	18.95	0.22	4.58	6.9	16.4	113078.0	66.56	19.20	68.36	20.20	1846	BrewMonitor
12/28/2019 14:27:00	2	19.45	0.22	4.56	8.7	16.4	113078.0	66.56	19.20	68.36	20.20	1857	BrewMonitor
12/28/2019 14:57:00	2	19.95	0.22	4.54	6.6	16.4	113078.0	66.74	19.30	68.36	20.20	1860	BrewMonitor
12/28/2019 15:27:00	2	20.45	0.22	4.53	7.7	16.4	113078.0	66.92	19.40	68.72	20.40	1824	BrewMonitor
12/28/2019 15:57:00	2	20.95	0.22	4.52	7.6	16.2	111699.0	66.74	19.30	68.72	20.40	1736	BrewMonitor
12/29/2019 01:24:00	2	30.4	0.22	4.24	4.5	16.1	111009.5	66.92	19.40	68.72	20.40	1554	BrewMonitor
12/29/2019 03:11:00	2	32.18	0.22	4.2	2.1	16.1	111009.5	66.38	19.10	68.72	20.40	1574	BrewMonitor
12/29/2019 03:41:00	2	32.68	0.22	4.19	4.3	16.1	111009.5	66.74	19.30	68.72	20.40	1552	BrewMonitor
12/29/2019 05:41:00	2	34.68	0.22	4.16	4.7	16.1	111009.5	66.56	19.20	68.54	20.30	1712	BrewMonitor
12/29/2019 06:11:00	2	35.18	0.22	4.16	3.6	16.1	111009.5	66.74	19.30	68.72	20.40	1505	BrewMonitor
12/29/2019 06:41:00	2	35.68	0.22	4.15	4.8	16.2	111699.0	66.92	19.40	68.72	20.40	1707	BrewMonitor
12/29/2019 07:11:00	2	36.18	0.22	4.14	3.6	16.1	111009.5	66.92	19.40	68.54	20.30	1675	BrewMonitor
12/29/2019 07:41:00	2	36.68	0.22	4.14	0.7	16.1	111009.5	66.74	19.30	68.54	20.30	1696	BrewMonitor
12/29/2019 08:11:00	2	37.18	0.22	4.14	3.9	16.1	111009.5	66.56	19.20	68.54	20.30	1700	BrewMonitor
12/29/2019 08:41:00	2	37.68	0.22	4.13	3.9	16.1	111009.5	66.56	19.20	68.36	20.20	1705	BrewMonitor
12/29/2019 09:11:00	2	38.18	0.22	4.13	3.8	16.1	111009.5	66.56	19.20	68.54	20.30	1632	BrewMonitor
12/29/2019 09:41:00	2	38.68	0.22	4.13	3.8	16.1	111009.5	66.74	19.30	68.54	20.30	1697	BrewMonitor
12/29/2019 10:11:00	2	39.18	0.22	4.13	3.9	16.1	111009.5	66.92	19.40	68.54	20.30	1704	BrewMonitor
12/29/2019 10:41:00	2	39.68	0.22	4.13	2.1	16.1	111009.5	67.1	19.5	68.54	20.30	1680	BrewMonitor
12/29/2019 11:11:00	2	40.18	0.22	4.12	3.3	16.1	111009.5	66.56	19.20	68.54	20.30	1703	BrewMonitor
12/29/2019 11:41:00	2	40.68	0.22	4.11	3.2	16.1	111009.5	66.56	19.20	68.54	20.30	1699	BrewMonitor
12/29/2019 12:11:00	2	41.18	0.22	4.12	3.9	16.1	111009.5	66.74	19.30	68.54	20.30	1477	BrewMonitor
12/29/2019 12:41:00	2	41.68	0.22	4.12	3.1	16.1	111009.5	66.74	19.30	68.72	20.40	1703	BrewMonitor
12/29/2019 13:11:00	2	42.18	0.22	4.12	3.8	16.1	111009.5	66.92	19.40	68.72	20.40	1702	BrewMonitor
12/29/2019 13:41:00	2	42.68	0.22	4.12	3.4	16.1	111009.5	67.1	19.5	68.72	20.40	1701	BrewMonitor
12/29/2019 14:11:00	2	43.18	0.22	4.12	3.1	16.1	111009.5	66.92	19.40	68.72	20.40	1682	BrewMonitor
12/29/2019 14:41:00	2	43.68	0.22	4.12	3.3	16.1	111009.5	66.92	19.40	68.9	20.5	1700	BrewMonitor
12/29/2019 15:11:00	2	44.18	0.22	4.12	2.8	16.1	111009.5	66.92	19.40	68.9	20.5	1647	BrewMonitor
12/29/2019 15:41:00	2	44.68	0.22	4.11	3.3	16.1	111009.5	67.1	19.5	68.9	20.5	1666	BrewMonitor
12/29/2019 16:11:00	2	45.18	0.22	4.12	3	16.1	111009.5	67.1	19.5	68.9	20.5	1664	BrewMonitor
12/29/2019 16:41:00	2	45.68	0.22	4.12	3.3	16.1	111009.5	66.74	19.30	68.9	20.5	1672	BrewMonitor
12/29/2019 17:11:00	2	46.18	0.22	4.11	3.2	16.1	111009.5	66.74	19.30	68.9	20.5	1697	BrewMonitor
12/29/2019 17:41:00	2	46.68	0.22	4.12	3.2	16.1	111009.5	66.74	19.30	68.9	20.5	1701	BrewMonitor
12/29/2019 18:11:00	2	47.18	0.22	4.12	3	16.1	111009.5	66.74	19.30	68.9	20.5	1656	BrewMonitor
12/29/2019 18:41:00	2	47.68	0.22	4.12	2.9	16.1	111009.5	66.92	19.40	68.9	20.5	1685	BrewMonitor
12/29/2019 19:11:00	2	48.18	0.22	4.12	2.8	16.1	111009.5	66.92	19.40	68.9	20.5	1657	BrewMonitor
12/29/2019 19:41:00	2	48.68	0.22	4.13	2.9	16.1	111009.5	66.92	19.40	68.72	20.40	1656	BrewMonitor
12/29/2019 20:11:00	2	49.18	0.22	4.13	2.9	16.1	111009.5	67.1	19.5	68.72	20.40	1679	BrewMonitor
12/29/2019 20:41:00	2	49.68	0.22	4.14	2.8	16.1	111009.5	67.1	19.5	68.72	20.40	1686	BrewMonitor
12/29/2019 21:11:00	2	50.18	0.22	4.13	2.4	16.1	111009.5	67.1	19.5	68.72	20.40	1697	BrewMonitor
12/29/2019 21:41:00	2	50.68	0.22	4.13	2.6	16.1	111009.5	66.74	19.30	68.72	20.40	1688	BrewMonitor
12/29/2019 22:11:00	2	51.18	0.22	4.13	2.6	16.1	111009.5	66.74	19.30	68.72	20.40	1705	BrewMonitor
12/29/2019 22:41:00	2	51.68	0.22	4.13	2.1	16.1	111009.5	66.74	19.30	68.54	20.30	1703	BrewMonitor
12/29/2019 23:11:00	2	52.18	0.22	4.14	2.5	16	110320	66.74	19.30	68.54	20.30	1706	BrewMonitor
12/29/2019 23:41:00	2	52.68	0.22	4.14	2.4	16	110320	66.74	19.30	68.54	20.30	1689	BrewMonitor
12/30/2019 00:11:00	2	53.18	0.22	4.14	2.4	16	110320	66.74	19.30	68.36	20.20	1710	BrewMonitor
12/30/2019 00:41:00	2	53.68	0.22	4.15	2.3	16	110320	66.92	19.40	68.36	20.20	1719	BrewMonitor
12/30/2019 01:11:00	2	54.18	0.22	4.15	2.3	16	110320	66.74	19.30	68.36	20.20	1681	BrewMonitor
12/30/2019 01:41:00	2	54.68	0.22	4.15	2.6	16	110320	66.92	19.40	68.36	20.20	1671	BrewMonitor
12/30/2019 02:11:00	2	55.18	0.22	4.16	1.1	16	110320	66.92	19.40	68.18	20.10	1696	BrewMonitor
12/30/2019 02:41:00	2	55.68	0.22	4.16	2.6	16	110320	66.92	19.40	68.18	20.10	1680	BrewMonitor
12/30/2019 03:11:00	2	56.18	0.22	4.17	2.1	16	110320	66.92	19.40	68.18	20.10	1699	BrewMonitor
12/30/2019 03:41:00	2	56.68	0.22	4.17	2.3	16	110320	66.92	19.40	68.18	20.10	1661	BrewMonitor
12/30/2019 04:11:00	2	57.18	0.22	4.18	1.6	16	110320	66.74	19.30	68.18	20.10	1676	BrewMonitor
12/30/2019 04:41:00	2	57.68	0.22	4.18	2.4	16	110320	66.92	19.40	68.18	20.10	1633	BrewMonitor
12/30/2019 05:11:00	2	58.18	0.22	4.17	0.8	16	110320	66.92	19.40	68.18	20.10	1640	BrewMonitor
12/30/2019 05:41:00	2	58.68	0.22	4.19	1.3	16.1	111009.5	66.92	19.40	68.18	20.10	1639	BrewMonitor
12/30/2019 06:11:00	2	59.18	0.22	4.19	2	16.1	111009.5	66.92	19.40	68.18	20.10	1643	BrewMonitor
12/30/2019 06:41:00	2	59.68	0.22	4.19	1.3	16.1	111009.5	66.92	19.40	68	20	1644	BrewMonitor
12/30/2019 07:11:00	2	60.18	0.22	4.2	1.9	16.1	111009.5	66.92	19.40	67.82	19.90	1645	BrewMonitor
12/30/2019 07:41:00	2	60.68	0.22	4.21	2.7	16.1	111009.5	66.92	19.40	67.82	19.90	1651	BrewMonitor
12/30/2019 08:11:00	2	61.18	0.22	4.21	1.8	16.1	111009.5	66.74	19.30	67.64	19.80	1642	BrewMonitor
12/30/2019 08:41:00	2	61.68	0.22	4.21	2.7	16.1	111009.5	66.74	19.30	67.64	19.80	1647	BrewMonitor
12/30/2019 09:11:00	2	62.18	0.22	4.21	1.9	16.1	111009.5	66.74	19.30	67.28	19.60	1657	BrewMonitor
12/30/2019 09:41:00	2	62.68	0.22	4.21	1.9	16.1	111009.5	66.74	19.30	67.1	19.5	1655	BrewMonitor
12/30/2019 10:11:00	2	63.18	0.22	4.22	2.1	16.1	111009.5	66.74	19.30	67.28	19.60	1654	BrewMonitor
12/30/2019 10:41:00	2	63.68	0.22	4.23	2.1	16.1	111009.5	66.74	19.30	67.28	19.60	1654	BrewMonitor
12/30/2019 11:11:00	2	64.18	0.22	4.21	2.2	16.1	111009.5	66.56	19.20	67.1	19.5	1662	BrewMonitor
12/30/2019 11:41:00	2	64.68	0.22	4.21	1.9	16.1	111009.5	66.74	19.30	67.1	19.5	1653	BrewMonitor
12/30/2019 12:11:00	2	65.18	0.22	4.21	2.3	16.1	111009.5	66.74	19.30	66.74	19.30	1664	BrewMonitor
12/30/2019 12:41:00	2	65.68	0.22	4.21	2.4	16.1	111009.5	66.56	19.20	66.74	19.30	1670	BrewMonitor
12/30/2019 13:11:00	2	66.18	0.22	4.21	3	16.1	111009.5	66.56	19.20	66.56	19.20	1669	BrewMonitor
12/30/2019 13:41:00	2	66.68	0.22	4.22	3.8	16.1	111009.5	66.38	19.10	66.56	19.20	1669	BrewMonitor
12/30/2019 14:11:00	2	67.18	0.22	4.22	4.6	16.1	111009.5	66.38	19.10	66.56	19.20	1672	BrewMonitor
12/30/2019 14:41:00	2	67.68	0.22	4.22	2.9	16.1	111009.5	66.38	19.10	66.2	19.0	1681	BrewMonitor
12/30/2019 15:11:00	2	68.18	0.22	4.23	4.3	16.1	111009.5	66.38	19.10	66.2	19.0	1682	BrewMonitor
12/30/2019 15:41:00	2	68.68	0.22	4.22	2.5	16.1	111009.5	66.38	19.10	66.2	19.0	1699	BrewMonitor
12/30/2019 16:11:00	2	69.18	0.22	4.22	3	16.1	111009.5	66.38	19.10	66.2	19.0	1682	BrewMonitor
12/30/2019 16:41:00	2	69.68	0.22	4.22	3.5	16.1	111009.5	66.2	19.0	66.02	18.90	1713	BrewMonitor
12/30/2019 17:11:00	2	70.18	0.22	4.22	2.1	16.1	111009.5	66.2	19.0	65.84	18.80	1703	BrewMonitor
12/30/2019 17:41:00	2	70.68	0.22	4.23	1.9	16.1	111009.5	66.2	19.0	65.84	18.80	1736	BrewMonitor
12/30/2019 18:11:00	2	71.18	0.22	4.23	2.1	16.1	111009.5	66.2	19.0	65.84	18.80	1732	BrewMonitor
12/30/2019 18:41:00	2	71.68	0.22	4.23	2.2	16.1	111009.5	66.2	19.0	65.66	18.70	1742	BrewMonitor
12/30/2019 19:11:00	2	72.18	0.22	4.23	2.6	16.1	111009.5	66.2	19.0	65.84	18.80	1731	BrewMonitor
12/30/2019 19:41:00	2	72.68	0.22	4.23	3.5	16.1	111009.5	66.2	19.0	66.02	18.90	1742	BrewMonitor
12/30/2019 20:11:00	2	73.18	0.22	4.23	1.7	16.1	111009.5	66.2	19.0	66.02	18.90	1739	BrewMonitor
12/30/2019 20:41:00	2	73.68	0.22	4.23	2.2	16.1	111009.5	66.2	19.0	66.02	18.90	1763	BrewMonitor
12/30/2019 21:11:00	2	74.18	0.22	4.23	1.9	16.1	111009.5	66.02	18.90	66.02	18.90	1748	BrewMonitor
12/30/2019 21:41:00	2	74.68	0.22	4.23	2.2	16.1	111009.5	66.2	19.0	65.84	18.80	1760	BrewMonitor
12/30/2019 22:11:00	2	75.18	0.22	4.23	2.4	16.1	111009.5	66.02	18.90	65.84	18.80	1760	BrewMonitor
12/30/2019 22:41:00	2	75.68	0.21	4.23	2.1	16.1	111009.5	66.02	18.90	65.84	18.80	1779	BrewMonitor
12/30/2019 23:11:00	2	76.18	0.22	4.23	1.8	16.1	111009.5	66.02	18.90	65.66	18.70	1774	BrewMonitor
12/30/2019 23:41:00	2	76.68	0.22	4.23	2.1	16.1	111009.5	66.02	18.90	65.66	18.70	1772	BrewMonitor
12/31/2019 00:11:00	2	77.18	0.22	4.23	2	16.1	111009.5	66.02	18.90	65.66	18.70	1776	BrewMonitor
12/31/2019 00:41:00	2	77.68	0.22	4.23	2	16.1	111009.5	65.84	18.80	65.66	18.70	1782	BrewMonitor
12/31/2019 01:11:00	2	78.18	0.22	4.24	1.8	16.1	111009.5	65.84	18.80	65.66	18.70	1784	BrewMonitor
12/31/2019 01:41:00	2	78.68	0.22	4.22	2	16.1	111009.5	66.02	18.90	65.84	18.80	1784	BrewMonitor
12/31/2019 02:11:00	2	79.18	0.22	4.22	1.9	16.1	111009.5	65.84	18.80	65.66	18.70	1782	BrewMonitor
12/31/2019 02:41:00	2	79.68	0.22	4.23	2.2	16.1	111009.5	65.84	18.80	65.66	18.70	1785	BrewMonitor
12/31/2019 03:11:00	2	80.18	0.22	4.24	2.2	16.1	111009.5	65.84	18.80	65.84	18.80	1787	BrewMonitor
12/31/2019 03:41:00	2	80.68	0.22	4.22	1.7	16.1	111009.5	65.84	18.80	65.48	18.60	1789	BrewMonitor
12/31/2019 04:11:00	2	81.18	0.22	4.22	2.2	16.1	111009.5	65.84	18.80	65.66	18.70	1787	BrewMonitor
12/31/2019 04:41:00	2	81.68	0.22	4.22	3	16.1	111009.5	65.84	18.80	65.66	18.70	1792	BrewMonitor
12/31/2019 05:11:00	2	82.18	0.22	4.21	2	16.1	111009.5	65.66	18.70	65.48	18.60	1782	BrewMonitor
12/31/2019 05:41:00	2	82.68	0.22	4.22	2	16.1	111009.5	65.84	18.80	65.48	18.60	1762	BrewMonitor
12/31/2019 06:11:00	2	83.18	0.22	4.22	1.9	16.1	111009.5	65.66	18.70	65.48	18.60	1792	BrewMonitor
12/31/2019 06:41:00	2	83.68	0.22	4.22	1.9	16.1	111009.5	65.66	18.70	65.48	18.60	1799	BrewMonitor
12/31/2019 07:11:00	2	84.18	0.22	4.21	1.8	16.1	111009.5	65.66	18.70	65.48	18.60	1797	BrewMonitor
12/31/2019 07:41:00	2	84.68	0.22	4.22	1.8	16.1	111009.5	65.66	18.70	65.48	18.60	1797	BrewMonitor
12/31/2019 08:11:00	2	85.18	0.22	4.22	1.9	16.1	111009.5	65.66	18.70	65.48	18.60	1796	BrewMonitor
12/31/2019 08:41:00	2	85.68	0.22	4.22	1.8	16.1	111009.5	65.66	18.70	65.48	18.60	1798	BrewMonitor
12/31/2019 09:11:00	2	86.18	0.22	4.22	1.8	16.1	111009.5	65.48	18.60	65.48	18.60	1802	BrewMonitor
12/31/2019 09:41:00	2	86.68	0.22	4.22	1.8	16.1	111009.5	65.66	18.70	65.48	18.60	1802	BrewMonitor
12/31/2019 10:11:00	2	87.18	0.22	4.22	1.9	16.1	111009.5	65.48	18.60	65.48	18.60	1800	BrewMonitor
12/31/2019 10:41:00	2	87.68	0.22	4.21	1.8	16.1	111009.5	65.48	18.60	65.3	18.5	1803	BrewMonitor
12/31/2019 11:11:00	2	88.18	0.22	4.22	1.9	16.1	111009.5	65.48	18.60	65.3	18.5	1805	BrewMonitor
12/31/2019 11:41:00	2	88.68	0.22	4.23	1.9	16.1	111009.5	65.48	18.60	65.3	18.5	1805	BrewMonitor
12/31/2019 12:11:00	2	89.18	0.22	4.22	1.9	16.1	111009.5	65.48	18.60	65.3	18.5	1805	BrewMonitor
12/31/2019 12:41:00	2	89.68	0.22	4.22	1.8	16.1	111009.5	65.48	18.60	64.94	18.30	1804	BrewMonitor
12/31/2019 13:11:00	2	90.18	0.22	4.23	1.8	16.1	111009.5	65.3	18.5	64.94	18.30	1805	BrewMonitor
12/31/2019 13:41:00	2	90.68	0.22	4.23	1.8	16.1	111009.5	65.3	18.5	64.94	18.30	1806	BrewMonitor
12/31/2019 14:11:00	2	91.18	0.22	4.23	1.8	16.1	111009.5	65.3	18.5	64.94	18.30	1805	BrewMonitor
12/31/2019 14:41:00	2	91.68	0.22	4.22	1.8	16.1	111009.5	65.3	18.5	65.12	18.40	1808	BrewMonitor
12/31/2019 15:11:00	2	92.18	0.22	4.21	1.8	16.1	111009.5	65.3	18.5	65.12	18.40	1807	BrewMonitor
12/31/2019 15:41:00	2	92.68	0.22	4.22	1.8	16.1	111009.5	65.3	18.5	65.12	18.40	1804	BrewMonitor
12/31/2019 16:11:00	2	93.18	0.22	4.21	1.8	16.1	111009.5	65.3	18.5	65.3	18.5	1806	BrewMonitor
12/31/2019 16:41:00	2	93.68	0.22	4.22	1.8	16.1	111009.5	65.3	18.5	65.48	18.60	1805	BrewMonitor
12/31/2019 17:11:00	2	94.18	0.22	4.22	1.7	16.2	111699.0	65.3	18.5	65.48	18.60	1806	BrewMonitor
12/31/2019 17:41:00	2	94.68	0.22	4.22	1.8	16.2	111699.0	65.48	18.60	65.3	18.5	1805	BrewMonitor
12/31/2019 18:11:00	2	95.18	0.22	4.22	1.8	16.2	111699.0	65.3	18.5	65.3	18.5	1809	BrewMonitor
12/31/2019 18:41:00	2	95.68	0.22	4.24	1.8	16.2	111699.0	65.3	18.5	65.3	18.5	1807	BrewMonitor
12/31/2019 19:11:00	2	96.18	0.22	4.23	1.7	16.2	111699.0	65.3	18.5	65.3	18.5	1807	BrewMonitor
12/31/2019 19:41:00	2	96.68	0.22	4.22	1.8	16.2	111699.0	65.12	18.40	65.12	18.40	1807	BrewMonitor
12/31/2019 20:11:00	2	97.18	0.22	4.23	1.7	16.2	111699.0	65.12	18.40	65.12	18.40	1810	BrewMonitor
12/31/2019 20:41:00	2	97.68	0.22	4.22	1.8	16.2	111699.0	65.3	18.5	65.12	18.40	1805	BrewMonitor
12/31/2019 21:11:00	2	98.18	0.22	4.22	1.8	16.2	111699.0	65.3	18.5	65.12	18.40	1810	BrewMonitor
12/31/2019 21:41:00	2	98.68	0.22	4.22	1.8	16.2	111699.0	65.12	18.40	65.12	18.40	1808	BrewMonitor
12/31/2019 22:11:00	2	99.18	0.22	4.23	1.8	16.2	111699.0	65.12	18.40	65.3	18.5	1808	BrewMonitor
12/31/2019 22:41:00	2	99.68	0.22	4.22	1.8	16.2	111699.0	65.12	18.40	64.94	18.30	1811	BrewMonitor
12/31/2019 23:11:00	2	100.18	0.22	4.21	1.8	16.2	111699.0	65.12	18.40	65.3	18.5	1808	BrewMonitor
12/31/2019 23:41:00	2	100.68	0.22	4.22	1.5	16.2	111699.0	65.12	18.40	65.3	18.5	1809	BrewMonitor
01/01/2020 00:11:00	2	101.18	0.22	4.22	1.7	16.2	111699.0	65.12	18.40	65.3	18.5	1811	BrewMonitor
01/01/2020 00:41:00	2	101.68	0.22	4.23	1.7	16.2	111699.0	65.12	18.40	65.12	18.40	1808	BrewMonitor
01/01/2020 01:11:00	2	102.18	0.22	4.21	1.7	16.2	111699.0	65.12	18.40	65.3	18.5	1809	BrewMonitor
01/01/2020 01:41:00	2	102.68	0.22	4.21	1.7	16.2	111699.0	65.12	18.40	65.12	18.40	1809	BrewMonitor
01/01/2020 02:11:00	2	103.18	0.22	4.21	1.7	16.2	111699.0	65.12	18.40	65.48	18.60	1807	BrewMonitor
01/01/2020 02:41:00	2	103.68	0.22	4.21	1.6	16.2	111699.0	65.12	18.40	65.48	18.60	1806	BrewMonitor
01/01/2020 03:11:00	2	104.18	0.22	4.21	1.7	16.2	111699.0	65.12	18.40	65.48	18.60	1809	BrewMonitor
01/01/2020 03:41:00	2	104.68	0.22	4.21	1.7	16.2	111699.0	65.12	18.40	65.48	18.60	1807	BrewMonitor
01/01/2020 04:11:00	2	105.18	0.22	4.21	1.7	16.2	111699.0	65.12	18.40	65.48	18.60	1814	BrewMonitor
01/01/2020 04:41:00	2	105.68	0.22	4.21	1.7	16.2	111699.0	65.12	18.40	65.48	18.60	1811	BrewMonitor
01/01/2020 05:11:00	2	106.18	0.22	4.22	1.8	16.2	111699.0	65.12	18.40	65.3	18.5	1812	BrewMonitor
01/01/2020 05:41:00	2	106.68	0.22	4.21	1.8	16.2	111699.0	64.94	18.30	65.48	18.60	1809	BrewMonitor
01/01/2020 06:11:00	2	107.18	0.22	4.2	1.8	16.2	111699.0	64.94	18.30	65.12	18.40	1810	BrewMonitor
01/01/2020 06:41:00	2	107.68	0.22	4.2	1.7	16.2	111699.0	64.94	18.30	65.12	18.40	1812	BrewMonitor
01/01/2020 07:11:00	2	108.18	0.22	4.21	1.6	16.2	111699.0	64.94	18.30	65.12	18.40	1809	BrewMonitor
01/01/2020 07:41:00	2	108.68	0.22	4.21	1.7	16.2	111699.0	64.94	18.30	65.12	18.40	1812	BrewMonitor
01/01/2020 08:11:00	2	109.18	0.22	4.21	1.7	16.2	111699.0	64.94	18.30	64.94	18.30	1806	BrewMonitor
01/01/2020 08:41:00	2	109.68	0.22	4.21	1.7	16.2	111699.0	64.76	18.20	64.94	18.30	1811	BrewMonitor
01/01/2020 09:11:00	2	110.18	0.22	4.22	1.6	16.2	111699.0	64.76	18.20	64.94	18.30	1811	BrewMonitor
01/01/2020 09:41:00	2	110.68	0.22	4.21	1.7	16.2	111699.0	64.76	18.20	64.94	18.30	1814	BrewMonitor
01/01/2020 10:11:00	2	111.18	0.22	4.21	1.7	16.2	111699.0	64.76	18.20	65.3	18.5	1810	BrewMonitor
01/01/2020 10:41:00	2	111.68	0.22	4.21	1.7	16.2	111699.0	64.94	18.30	65.3	18.5	1811	BrewMonitor
01/01/2020 11:11:00	2	112.18	0.22	4.21	1.7	16.2	111699.0	64.94	18.30	65.3	18.5	1812	BrewMonitor
01/01/2020 11:41:00	2	112.68	0.22	4.21	1.7	16.2	111699.0	64.94	18.30	65.48	18.60	1812	BrewMonitor
01/01/2020 12:11:00	2	113.18	0.22	4.21	1.7	16.2	111699.0	64.94	18.30	65.3	18.5	1809	BrewMonitor
01/01/2020 12:41:00	2	113.68	0.22	4.2	1.7	16.2	111699.0	64.94	18.30	65.66	18.70	1807	BrewMonitor
01/01/2020 13:11:00	2	114.18	0.22	4.22	1.7	16.2	111699.0	65.12	18.40	65.66	18.70	1807	BrewMonitor
01/01/2020 13:41:00	2	114.68	0.22	4.21	1.6	16.2	111699.0	65.12	18.40	65.66	18.70	1806	BrewMonitor
01/01/2020 14:11:00	2	115.18	0.22	4.21	1.7	16.2	111699.0	65.12	18.40	65.84	18.80	1809	BrewMonitor
01/01/2020 14:41:00	2	115.68	0.22	4.21	1.7	16.2	111699.0	65.3	18.5	66.02	18.90	1807	BrewMonitor
01/01/2020 15:11:00	2	116.18	0.22	4.21	1.7	16.2	111699.0	65.12	18.40	66.2	19.0	1810	BrewMonitor
01/01/2020 15:41:00	2	116.68	0.22	4.21	1.7	16.2	111699.0	65.3	18.5	66.38	19.10	1809	BrewMonitor
01/01/2020 16:11:00	2	117.18	0.22	4.22	1.9	16.2	111699.0	65.3	18.5	66.2	19.0	1809	BrewMonitor
01/01/2020 16:41:00	2	117.68	0.22	4.22	2.1	16.2	111699.0	65.3	18.5	66.56	19.20	1807	BrewMonitor
01/01/2020 17:11:00	2	118.18	0.22	4.21	1.7	16.2	111699.0	65.3	18.5	66.56	19.20	1808	BrewMonitor
01/01/2020 17:41:00	2	118.68	0.22	4.21	1.7	16.2	111699.0	65.3	18.5	66.56	19.20	1806	BrewMonitor
01/01/2020 18:11:00	2	119.18	0.22	4.21	1.7	16.2	111699.0	65.3	18.5	66.56	19.20	1807	BrewMonitor
01/01/2020 18:41:00	2	119.68	0.22	4.21	1.7	16.2	111699.0	65.3	18.5	66.56	19.20	1807	BrewMonitor
01/01/2020 19:12:00	2	120.2	0.22	4.21	1.7	16.2	111699.0	65.3	18.5	66.38	19.10	1811	BrewMonitor
01/01/2020 19:42:00	2	120.7	0.22	4.21	1.7	16.2	111699.0	65.3	18.5	66.2	19.0	1808	BrewMonitor
01/01/2020 20:12:00	2	121.2	0.22	4.21	1.7	16.2	111699.0	65.3	18.5	66.02	18.90	1808	BrewMonitor
01/01/2020 20:42:00	2	121.7	0.22	4.21	1.7	16.1	111009.5	65.12	18.40	66.02	18.90	1809	BrewMonitor
01/01/2020 21:12:00	2	122.2	0.22	4.22	1.6	16.1	111009.5	65.12	18.40	66.02	18.90	1810	BrewMonitor
01/01/2020 21:42:00	2	122.7	0.22	4.21	1.7	16.1	111009.5	65.12	18.40	65.84	18.80	1811	BrewMonitor
01/01/2020 22:12:00	2	123.2	0.22	4.21	1.6	16.2	111699.0	65.12	18.40	65.84	18.80	1813	BrewMonitor
01/01/2020 22:42:00	2	123.7	0.22	4.22	1.7	16.1	111009.5	64.94	18.30	65.66	18.70	1811	BrewMonitor
01/01/2020 23:12:00	2	124.2	0.22	4.22	1.7	16.1	111009.5	64.94	18.30	65.48	18.60	1814	BrewMonitor
01/01/2020 23:42:00	2	124.7	0.22	4.22	1.7	16.1	111009.5	64.94	18.30	65.48	18.60	1814	BrewMonitor
01/02/2020 00:12:00	2	125.2	0.22	4.21	1.7	16.1	111009.5	64.76	18.20	65.48	18.60	1815	BrewMonitor
01/02/2020 00:42:00	2	125.7	0.22	4.21	1.6	16.1	111009.5	64.94	18.30	65.3	18.5	1814	BrewMonitor
01/02/2020 01:12:00	2	126.2	0.22	4.22	1.6	16.1	111009.5	64.94	18.30	65.3	18.5	1811	BrewMonitor
01/02/2020 01:42:00	2	126.7	0.22	4.22	1.7	16.1	111009.5	64.94	18.30	65.3	18.5	1812	BrewMonitor
01/02/2020 02:12:00	2	127.2	0.22	4.21	1.7	16.1	111009.5	64.94	18.30	65.3	18.5	1808	BrewMonitor
01/02/2020 02:42:00	2	127.7	0.22	4.21	1.7	16.1	111009.5	64.76	18.20	65.48	18.60	1812	BrewMonitor
01/02/2020 03:12:00	2	128.2	0.22	4.21	1.7	16.1	111009.5	64.76	18.20	65.48	18.60	1810	BrewMonitor
01/02/2020 03:42:00	2	128.7	0.22	4.21	1.7	16.1	111009.5	64.76	18.20	65.12	18.40	1813	BrewMonitor
01/02/2020 04:12:00	2	129.2	0.22	4.21	1.7	16.1	111009.5	64.76	18.20	65.48	18.60	1812	BrewMonitor
01/02/2020 04:42:00	2	129.7	0.22	4.21	1.7	16.1	111009.5	64.76	18.20	65.12	18.40	1813	BrewMonitor
01/02/2020 05:12:00	2	130.2	0.22	4.21	1.6	16.1	111009.5	64.76	18.20	65.12	18.40	1815	BrewMonitor
01/02/2020 05:42:00	2	130.7	0.22	4.21	1.6	16.1	111009.5	64.58	18.10	64.76	18.20	1812	BrewMonitor
01/02/2020 06:12:00	2	131.2	0.22	4.21	1.6	16.1	111009.5	64.58	18.10	64.76	18.20	1815	BrewMonitor
01/02/2020 06:42:00	2	131.7	0.22	4.21	1.6	16.1	111009.5	64.58	18.10	64.58	18.10	1815	BrewMonitor
01/02/2020 07:12:00	2	132.2	0.22	4.21	1.7	16.1	111009.5	64.4	18.0	64.58	18.10	1811	BrewMonitor
01/02/2020 07:42:00	2	132.7	0.22	4.22	1.6	16.1	111009.5	64.58	18.10	64.76	18.20	1813	BrewMonitor
01/02/2020 08:12:00	2	133.2	0.22	4.21	1.6	16.1	111009.5	64.58	18.10	64.58	18.10	1814	BrewMonitor
01/02/2020 08:42:00	2	133.7	0.22	4.21	1.6	16.1	111009.5	64.58	18.10	64.76	18.20	1816	BrewMonitor
01/02/2020 09:12:00	2	134.2	0.22	4.21	1.7	16.1	111009.5	64.58	18.10	64.94	18.30	1811	BrewMonitor
01/02/2020 09:42:00	2	134.7	0.22	4.22	1.7	16.1	111009.5	64.58	18.10	64.94	18.30	1815	BrewMonitor
01/02/2020 10:12:00	2	135.2	0.22	4.22	1.6	16.1	111009.5	64.58	18.10	64.58	18.10	1813	BrewMonitor
01/02/2020 10:42:00	2	135.7	0.22	4.22	1.7	16.1	111009.5	64.58	18.10	64.76	18.20	1810	BrewMonitor
01/02/2020 11:12:00	2	136.2	0.22	4.22	1.7	16.1	111009.5	64.58	18.10	64.76	18.20	1813	BrewMonitor
01/02/2020 11:42:00	2	136.7	0.22	4.21	1.6	16.1	111009.5	64.58	18.10	65.12	18.40	1812	BrewMonitor
01/02/2020 12:12:00	2	137.2	0.22	4.22	1.6	16.1	111009.5	64.58	18.10	65.12	18.40	1811	BrewMonitor
01/02/2020 12:42:00	2	137.7	0.22	4.22	1.6	16.1	111009.5	64.76	18.20	65.48	18.60	1812	BrewMonitor
01/02/2020 13:12:00	2	138.2	0.22	4.22	1.6	16.1	111009.5	64.76	18.20	65.48	18.60	1811	BrewMonitor
01/02/2020 13:42:00	2	138.7	0.22	4.22	1.7	16.1	111009.5	64.76	18.20	65.48	18.60	1812	BrewMonitor
01/02/2020 14:12:00	2	139.2	0.22	4.21	1.7	16.1	111009.5	64.76	18.20	65.66	18.70	1811	BrewMonitor
01/02/2020 14:42:00	2	139.7	0.22	4.21	1.7	16.1	111009.5	64.94	18.30	65.84	18.80	1808	BrewMonitor
01/02/2020 15:12:00	2	140.2	0.22	4.23	1.7	16.1	111009.5	64.94	18.30	65.84	18.80	1809	BrewMonitor
01/02/2020 15:42:00	2	140.7	0.22	4.22	1.7	16.1	111009.5	64.94	18.30	65.84	18.80	1810	BrewMonitor
01/02/2020 16:12:00	2	141.2	0.22	4.22	1.6	16.1	111009.5	64.94	18.30	65.84	18.80	1810	BrewMonitor
01/02/2020 16:42:00	2	141.7	0.22	4.22	1.7	16.1	111009.5	64.76	18.20	65.84	18.80	1812	BrewMonitor
01/02/2020 17:12:00	2	142.2	0.22	4.22	1.6	16.1	111009.5	64.94	18.30	65.84	18.80	1810	BrewMonitor
01/02/2020 17:42:00	2	142.7	0.22	4.22	1.6	16.1	111009.5	64.76	18.20	65.84	18.80	1814	BrewMonitor
01/02/2020 18:12:00	2	143.2	0.22	4.23	1.6	16.1	111009.5	64.76	18.20	65.84	18.80	1812	BrewMonitor
01/02/2020 18:42:00	2	143.7	0.22	4.23	1.6	16.1	111009.5	64.76	18.20	65.66	18.70	1811	BrewMonitor
01/02/2020 19:12:00	2	144.2	0.22	4.23	1.7	16.1	111009.5	64.76	18.20	65.48	18.60	1814	BrewMonitor
01/02/2020 19:42:00	2	144.7	0.22	4.24	1.6	16.1	111009.5	64.76	18.20	65.48	18.60	1813	BrewMonitor
01/02/2020 20:12:00	2	145.2	0.22	4.25	1.6	16.1	111009.5	64.76	18.20	65.48	18.60	1814	BrewMonitor
01/02/2020 20:42:00	2	145.7	0.22	4.25	1.6	16.1	111009.5	64.58	18.10	65.12	18.40	1814	BrewMonitor
01/02/2020 21:12:00	2	146.2	0.22	4.23	1.6	16.1	111009.5	64.76	18.20	65.48	18.60	1811	BrewMonitor
01/02/2020 21:42:00	2	146.7	0.22	4.24	1.6	16.1	111009.5	64.76	18.20	65.66	18.70	1812	BrewMonitor
01/02/2020 22:12:00	2	147.2	0.22	4.24	1.7	16.1	111009.5	64.58	18.10	65.48	18.60	1814	BrewMonitor
01/02/2020 22:42:00	2	147.7	0.22	4.23	1.6	16.1	111009.5	64.76	18.20	65.48	18.60	1813	BrewMonitor
01/02/2020 23:12:00	2	148.2	0.22	4.23	1.6	16.1	111009.5	64.76	18.20	65.48	18.60	1812	BrewMonitor
01/02/2020 23:42:00	2	148.7	0.22	4.24	1.7	16.1	111009.5	64.76	18.20	65.48	18.60	1816	BrewMonitor
01/03/2020 00:12:00	2	149.2	0.22	4.23	1.7	16.1	111009.5	64.76	18.20	65.66	18.70	1810	BrewMonitor
01/03/2020 00:42:00	2	149.7	0.22	4.24	1.6	16.1	111009.5	64.76	18.20	65.84	18.80	1812	BrewMonitor
01/03/2020 01:12:00	2	150.2	0.22	4.23	1.6	16.1	111009.5	64.94	18.30	66.02	18.90	1810	BrewMonitor
01/03/2020 01:42:00	2	150.7	0.22	4.23	1.6	16.1	111009.5	64.94	18.30	66.02	18.90	1811	BrewMonitor
01/03/2020 02:12:00	2	151.2	0.22	4.23	1.7	16.1	111009.5	64.94	18.30	66.2	19.0	1810	BrewMonitor
01/03/2020 02:42:00	2	151.7	0.22	4.23	1.6	16.1	111009.5	64.94	18.30	66.38	19.10	1810	BrewMonitor
01/03/2020 03:12:00	2	152.2	0.22	4.23	1.6	16.1	111009.5	64.94	18.30	66.38	19.10	1808	BrewMonitor
01/03/2020 03:42:00	2	152.7	0.22	4.23	1.6	16.1	111009.5	65.12	18.40	66.38	19.10	1811	BrewMonitor
01/03/2020 04:12:00	2	153.2	0.22	4.23	1.6	16.1	111009.5	64.94	18.30	66.38	19.10	1809	BrewMonitor
01/03/2020 04:42:00	2	153.7	0.22	4.24	1.6	16.1	111009.5	65.12	18.40	66.38	19.10	1809	BrewMonitor
01/03/2020 05:12:00	2	154.2	0.22	4.24	1.6	16.1	111009.5	64.94	18.30	66.38	19.10	1812	BrewMonitor
01/03/2020 05:42:00	2	154.7	0.22	4.25	1.6	16.1	111009.5	64.94	18.30	66.02	18.90	1810	BrewMonitor
01/03/2020 06:12:00	2	155.2	0.22	4.24	1.6	16.1	111009.5	64.94	18.30	66.2	19.0	1811	BrewMonitor
01/03/2020 06:42:00	2	155.7	0.22	4.24	1.6	16.1	111009.5	64.94	18.30	66.02	18.90	1812	BrewMonitor
01/03/2020 07:12:00	2	156.2	0.22	4.24	1.7	16.1	111009.5	64.94	18.30	66.02	18.90	1812	BrewMonitor
01/03/2020 07:42:00	2	156.7	0.22	4.23	1.6	16.1	111009.5	64.76	18.20	66.02	18.90	1811	BrewMonitor
01/03/2020 08:12:00	2	157.2	0.22	4.23	1.6	16.1	111009.5	64.94	18.30	65.84	18.80	1811	BrewMonitor
01/03/2020 08:42:00	2	157.7	0.22	4.23	1.6	16.1	111009.5	64.94	18.30	66.02	18.90	1811	BrewMonitor
01/03/2020 09:12:00	2	158.2	0.22	4.22	1.7	16.1	111009.5	64.94	18.30	66.02	18.90	1808	BrewMonitor
01/03/2020 09:42:00	2	158.7	0.22	4.22	1.6	16.1	111009.5	64.76	18.20	65.66	18.70	1812	BrewMonitor
01/03/2020 10:12:00	2	159.2	0.22	4.22	1.6	16.1	111009.5	64.94	18.30	65.66	18.70	1810	BrewMonitor
01/03/2020 10:42:00	2	159.7	0.22	4.22	1.6	16.1	111009.5	64.76	18.20	65.66	18.70	1810	BrewMonitor
01/03/2020 11:12:00	2	160.2	0.22	4.22	1.6	16.1	111009.5	64.94	18.30	66.02	18.90	1810	BrewMonitor
01/03/2020 11:42:00	2	160.7	0.22	4.22	1.6	16.1	111009.5	64.94	18.30	65.84	18.80	1813	BrewMonitor
01/03/2020 12:12:00	2	161.2	0.22	4.22	1.6	16.1	111009.5	64.94	18.30	66.2	19.0	1808	BrewMonitor
01/03/2020 12:42:00	2	161.7	0.22	4.22	1.6	16.1	111009.5	64.94	18.30	66.02	18.90	1809	BrewMonitor
01/03/2020 13:12:00	2	162.2	0.22	4.22	1.6	16.1	111009.5	64.94	18.30	66.38	19.10	1808	BrewMonitor
01/03/2020 13:42:00	2	162.7	0.22	4.23	1.6	16.1	111009.5	65.12	18.40	66.2	19.0	1809	BrewMonitor
01/03/2020 14:12:00	2	163.2	0.22	4.22	1.6	16.1	111009.5	65.12	18.40	66.2	19.0	1809	BrewMonitor
01/03/2020 14:42:00	2	163.7	0.22	4.22	1.6	16.1	111009.5	64.94	18.30	66.56	19.20	1809	BrewMonitor
01/03/2020 15:12:00	2	164.2	0.22	4.22	1.6	16.1	111009.5	65.12	18.40	66.56	19.20	1810	BrewMonitor
01/03/2020 15:42:00	2	164.7	0.22	4.22	1.6	16.1	111009.5	65.12	18.40	66.38	19.10	1811	BrewMonitor
01/03/2020 16:12:00	2	165.2	0.22	4.22	1.6	16.1	111009.5	65.12	18.40	66.56	19.20	1810	BrewMonitor
01/03/2020 16:42:00	2	165.7	0.22	4.22	1.6	16.1	111009.5	65.12	18.40	66.2	19.0	1808	BrewMonitor
01/03/2020 17:12:00	2	166.2	0.22	4.22	1.6	16.1	111009.5	64.94	18.30	66.2	19.0	1813	BrewMonitor
01/03/2020 17:42:00	2	166.7	0.22	4.22	1.6	16.1	111009.5	64.94	18.30	66.2	19.0	1812	BrewMonitor
01/03/2020 18:12:00	2	167.2	0.22	4.22	1.6	16.1	111009.5	64.94	18.30	66.2	19.0	1810	BrewMonitor
01/03/2020 18:42:00	2	167.7	0.22	4.23	1.6	16.1	111009.5	64.94	18.30	66.2	19.0	1811	BrewMonitor
01/03/2020 19:12:00	2	168.2	0.22	4.22	1.6	16.1	111009.5	64.94	18.30	66.02	18.90	1810	BrewMonitor
01/03/2020 19:42:00	2	168.7	0.22	4.22	1.6	16.1	111009.5	64.94	18.30	66.2	19.0	1810	BrewMonitor
01/03/2020 20:12:00	2	169.2	0.22	4.22	1.6	16.1	111009.5	64.94	18.30	66.38	19.10	1810	BrewMonitor
01/03/2020 20:42:00	2	169.7	0.22	4.21	1.6	16.1	111009.5	65.12	18.40	66.38	19.10	1811	BrewMonitor
01/03/2020 21:12:00	2	170.2	0.22	4.23	1.6	16.1	111009.5	65.12	18.40	66.38	19.10	1810	BrewMonitor
01/03/2020 21:42:00	2	170.7	0.22	4.22	1.6	16.1	111009.5	65.12	18.40	66.38	19.10	1811	BrewMonitor
01/03/2020 22:12:00	2	171.2	0.22	4.22	1.6	16.1	111009.5	64.94	18.30	66.38	19.10	1810	BrewMonitor
01/03/2020 22:42:00	2	171.7	0.22	4.22	1.6	16.1	111009.5	64.94	18.30	66.38	19.10	1810	BrewMonitor
01/03/2020 23:12:00	2	172.2	0.22	4.22	1.6	16.1	111009.5	64.94	18.30	66.56	19.20	1811	BrewMonitor
01/03/2020 23:42:00	2	172.7	0.22	4.22	1.6	16.1	111009.5	64.94	18.30	66.2	19.0	1812	BrewMonitor
01/04/2020 00:12:00	2	173.2	0.22	4.24	1.6	16.1	111009.5	64.94	18.30	66.2	19.0	1810	BrewMonitor
01/04/2020 00:42:00	2	173.7	0.22	4.23	1.6	16.1	111009.5	64.94	18.30	66.38	19.10	1808	BrewMonitor
01/04/2020 01:12:00	2	174.2	0.22	4.23	1.6	16.1	111009.5	65.12	18.40	66.2	19.0	1809	BrewMonitor
01/04/2020 01:42:00	2	174.7	0.22	4.23	1.6	16.1	111009.5	65.12	18.40	66.38	19.10	1809	BrewMonitor
01/04/2020 02:12:00	2	175.2	0.22	4.24	1.6	16.1	111009.5	65.12	18.40	66.56	19.20	1809	BrewMonitor
01/04/2020 02:42:00	2	175.7	0.22	4.23	1.6	16.1	111009.5	65.12	18.40	66.56	19.20	1808	BrewMonitor
01/04/2020 03:12:00	2	176.2	0.22	4.23	1.6	16.1	111009.5	65.12	18.40	66.56	19.20	1808	BrewMonitor
01/04/2020 03:42:00	2	176.7	0.22	4.23	1.6	16.1	111009.5	65.12	18.40	66.56	19.20	1809	BrewMonitor
01/04/2020 04:12:00	2	177.2	0.22	4.23	1.6	16.1	111009.5	65.12	18.40	66.56	19.20	1810	BrewMonitor
01/04/2020 04:42:00	2	177.7	0.22	4.24	1.6	16.1	111009.5	65.12	18.40	66.38	19.10	1810	BrewMonitor
01/04/2020 05:12:00	2	178.2	0.22	4.22	1.6	16.1	111009.5	64.94	18.30	66.2	19.0	1811	BrewMonitor
01/04/2020 05:42:00	2	178.7	0.22	4.22	1.6	16.1	111009.5	64.94	18.30	66.2	19.0	1810	BrewMonitor
01/04/2020 06:12:00	2	179.2	0.22	4.22	1.6	16.1	111009.5	64.94	18.30	66.02	18.90	1813	BrewMonitor
01/04/2020 06:42:00	2	179.7	0.22	4.22	1.6	16.1	111009.5	64.94	18.30	65.84	18.80	1812	BrewMonitor
01/04/2020 07:12:00	2	180.2	0.22	4.22	1.6	16.1	111009.5	64.94	18.30	66.02	18.90	1813	BrewMonitor
01/04/2020 07:42:00	2	180.7	0.22	4.23	1.6	16.1	111009.5	64.94	18.30	66.02	18.90	1812	BrewMonitor
01/04/2020 08:12:00	2	181.2	0.22	4.23	1.6	16.1	111009.5	64.94	18.30	66.02	18.90	1814	BrewMonitor
01/04/2020 08:42:00	2	181.7	0.22	4.23	1.6	16.1	111009.5	64.76	18.20	65.84	18.80	1814	BrewMonitor
01/04/2020 09:12:00	2	182.2	0.22	4.23	1.6	16.1	111009.5	64.76	18.20	65.66	18.70	1815	BrewMonitor
01/04/2020 09:42:00	2	182.7	0.22	4.23	1.6	16.2	111699.0	64.76	18.20	65.66	18.70	1811	BrewMonitor
01/04/2020 10:12:00	2	183.2	0.22	4.23	1.6	16.2	111699.0	64.76	18.20	65.48	18.60	1814	BrewMonitor
01/04/2020 10:42:00	2	183.7	0.22	4.24	1.6	16.2	111699.0	64.76	18.20	65.48	18.60	1816	BrewMonitor
01/04/2020 11:12:00	2	184.2	0.22	4.23	1.6	16.2	111699.0	64.76	18.20	65.48	18.60	1813	BrewMonitor
01/04/2020 11:42:00	2	184.7	0.22	4.23	1.6	16.2	111699.0	64.58	18.10	65.3	18.5	1812	BrewMonitor
01/04/2020 12:12:00	2	185.2	0.22	4.22	1.6	16.2	111699.0	64.76	18.20	65.66	18.70	1816	BrewMonitor
01/04/2020 12:42:00	2	185.7	0.22	4.23	1.6	16.2	111699.0	64.76	18.20	65.66	18.70	1812	BrewMonitor
01/04/2020 13:12:00	2	186.2	0.22	4.22	1.7	16.2	111699.0	64.94	18.30	65.84	18.80	1809	BrewMonitor
01/04/2020 13:42:00	2	186.7	0.22	4.23	1.6	16.2	111699.0	64.76	18.20	65.84	18.80	1811	BrewMonitor
01/04/2020 14:12:00	2	187.2	0.22	4.23	1.6	16.2	111699.0	64.94	18.30	65.84	18.80	1810	BrewMonitor
01/04/2020 14:42:00	2	187.7	0.22	4.23	1.6	16.2	111699.0	64.94	18.30	65.84	18.80	1811	BrewMonitor
01/04/2020 15:12:00	2	188.2	0.22	4.23	1.6	16.2	111699.0	64.76	18.20	65.84	18.80	1813	BrewMonitor
01/04/2020 15:42:00	2	188.7	0.22	4.24	1.6	16.2	111699.0	64.76	18.20	65.84	18.80	1812	BrewMonitor
01/04/2020 16:12:00	2	189.2	0.22	4.23	1.6	16.2	111699.0	64.94	18.30	65.84	18.80	1814	BrewMonitor
01/04/2020 16:42:00	2	189.7	0.22	4.24	1.6	16.1	111009.5	64.4	18.0	65.3	18.5	1814	BrewMonitor
01/04/2020 17:12:00	2	190.2	0.22	4.22	1.6	16.1	111009.5	64.22	17.90	65.12	18.40	1809	BrewMonitor
01/04/2020 17:42:00	2	190.7	0.23	4.22	1.7	16.1	111009.5	64.22	17.90	65.12	18.40	1806	BrewMonitor
01/04/2020 18:12:00	2	191.2	0.22	4.21	1.6	16.1	111009.5	64.22	17.90	64.94	18.30	1802	BrewMonitor
01/04/2020 18:42:00	2	191.7	0.22	4.22	1.7	16.1	111009.5	64.22	17.90	64.94	18.30	1805	BrewMonitor
01/04/2020 19:12:00	2	192.2	0.22	4.22	1.7	16.1	111009.5	64.22	17.90	64.76	18.20	1804	BrewMonitor
01/04/2020 19:42:00	2	192.7	0.23	4.22	1.7	16.1	111009.5	64.22	17.90	64.76	18.20	1802	BrewMonitor
01/04/2020 20:12:00	2	193.2	0.22	4.23	1.7	16.1	111009.5	64.22	17.90	64.76	18.20	1806	BrewMonitor
01/04/2020 20:42:00	2	193.7	0.22	4.23	1.6	16.1	111009.5	64.22	17.90	64.76	18.20	1802	BrewMonitor
01/04/2020 21:12:00	2	194.2	0.22	4.23	1.6	16.1	111009.5	64.22	17.90	64.76	18.20	1809	BrewMonitor
01/04/2020 21:42:00	2	194.7	0.22	4.24	1.7	16.2	111699.0	64.22	17.90	64.58	18.10	1807	BrewMonitor
01/04/2020 22:12:00	2	195.2	0.23	4.22	1.7	16.2	111699.0	64.22	17.90	64.4	18.0	1803	BrewMonitor
01/04/2020 22:42:00	2	195.7	0.22	4.23	1.6	16.2	111699.0	64.22	17.90	64.58	18.10	1804	BrewMonitor
01/04/2020 23:12:00	2	196.2	0.23	4.23	1.6	16.2	111699.0	64.22	17.90	64.4	18.0	1806	BrewMonitor
01/04/2020 23:42:00	2	196.7	0.23	4.22	1.7	16.2	111699.0	64.04	17.80	64.4	18.0	1804	BrewMonitor
01/05/2020 00:12:00	2	197.2	0.23	4.23	1.7	16.2	111699.0	64.22	17.90	64.22	17.90	1806	BrewMonitor
01/05/2020 00:42:00	2	197.7	0.22	4.23	1.6	16.2	111699.0	64.22	17.90	64.4	18.0	1805	BrewMonitor
01/05/2020 01:12:00	2	198.2	0.22	4.23	1.6	16.2	111699.0	64.22	17.90	64.58	18.10	1805	BrewMonitor
01/05/2020 01:42:00	2	198.7	0.22	4.23	1.6	16.2	111699.0	64.22	17.90	64.58	18.10	1807	BrewMonitor
01/05/2020 02:12:00	2	199.2	0.22	4.23	1.6	16.2	111699.0	64.4	18.0	64.58	18.10	1808	BrewMonitor
01/05/2020 02:42:00	2	199.7	0.22	4.23	1.6	16.2	111699.0	64.4	18.0	64.58	18.10	1809	BrewMonitor
01/05/2020 03:12:00	2	200.2	0.22	4.23	1.6	16.2	111699.0	64.4	18.0	64.76	18.20	1809	BrewMonitor
01/05/2020 03:42:00	2	200.7	0.22	4.22	1.6	16.2	111699.0	64.4	18.0	64.76	18.20	1807	BrewMonitor
01/05/2020 04:12:00	2	201.2	0.22	4.23	1.6	16.2	111699.0	64.4	18.0	64.76	18.20	1808	BrewMonitor
01/05/2020 04:42:00	2	201.7	0.22	4.23	1.6	16.2	111699.0	64.4	18.0	64.76	18.20	1810	BrewMonitor
01/05/2020 05:12:00	2	202.2	0.22	4.23	1.6	16.2	111699.0	64.4	18.0	64.76	18.20	1809	BrewMonitor
01/05/2020 05:42:00	2	202.7	0.22	4.23	1.6	16.2	111699.0	64.22	17.90	64.76	18.20	1811	BrewMonitor
01/05/2020 06:12:00	2	203.2	0.22	4.23	1.6	16.2	111699.0	64.22	17.90	64.58	18.10	1808	BrewMonitor
01/05/2020 06:42:00	2	203.7	0.22	4.22	1.6	16.2	111699.0	64.22	17.90	64.58	18.10	1811	BrewMonitor
01/05/2020 07:12:00	2	204.2	0.22	4.23	1.6	16.2	111699.0	64.22	17.90	64.58	18.10	1810	BrewMonitor
01/05/2020 07:42:00	2	204.7	0.22	4.22	1.6	16.2	111699.0	64.22	17.90	64.4	18.0	1810	BrewMonitor
01/05/2020 08:12:00	2	205.2	0.22	4.23	1.6	16.2	111699.0	64.22	17.90	64.4	18.0	1810	BrewMonitor
01/05/2020 08:42:00	2	205.7	0.22	4.23	1.6	16.2	111699.0	64.22	17.90	64.4	18.0	1813	BrewMonitor
01/05/2020 09:12:00	2	206.2	0.22	4.23	1.6	16.2	111699.0	64.22	17.90	64.4	18.0	1811	BrewMonitor
01/05/2020 09:42:00	2	206.7	0.22	4.23	1.6	16.2	111699.0	64.4	18.0	64.76	18.20	1809	BrewMonitor
01/05/2020 10:12:00	2	207.2	0.22	4.23	1.6	16.1	111009.5	64.4	18.0	64.94	18.30	1812	BrewMonitor
01/05/2020 10:42:00	2	207.7	0.22	4.24	1.6	16	110320	64.58	18.10	65.12	18.40	1809	BrewMonitor
01/05/2020 11:12:00	2	208.2	0.22	4.23	1.6	16	110320	64.4	18.0	65.3	18.5	1807	BrewMonitor
01/05/2020 11:42:00	2	208.7	0.22	4.24	1.6	15.8	108941.0	64.4	18.0	64.94	18.30	1802	BrewMonitor
01/05/2020 12:12:00	2	209.2	0.22	4.23	1.6	15.8	108941.0	64.4	18.0	64.94	18.30	1781	BrewMonitor
01/05/2020 12:42:00	2	209.7	0.22	4.23	1.6	15.7	108251.5	64.4	18.0	64.94	18.30	1777	BrewMonitor
01/05/2020 13:12:00	2	210.2	0.22	4.23	1.6	15.7	108251.5	64.22	17.90	64.94	18.30	1779	BrewMonitor
01/05/2020 13:42:00	2	210.7	0.22	4.25	1.6	15.7	108251.5	64.4	18.0	65.12	18.40	1784	BrewMonitor
01/05/2020 14:12:00	2	211.2	0.22	4.23	1.6	15.7	108251.5	64.22	17.90	65.12	18.40	1778	BrewMonitor
01/05/2020 14:42:00	2	211.7	0.22	4.23	1.6	15.7	108251.5	64.4	18.0	65.12	18.40	1780	BrewMonitor
01/05/2020 15:12:00	2	212.2	0.22	4.23	1.6	15.5	106872.5	64.22	17.90	65.3	18.5	1781	BrewMonitor
01/05/2020 15:42:00	2	212.7	0.22	4.23	1.6	15.7	108251.5	64.4	18.0	65.66	18.70	1783	BrewMonitor
01/05/2020 16:12:00	2	213.2	0.22	4.23	1.6	15.7	108251.5	64.22	17.90	65.48	18.60	1784	BrewMonitor
01/05/2020 16:42:00	2	213.7	0.22	4.25	1.6	15.5	106872.5	64.22	17.90	65.48	18.60	1787	BrewMonitor
01/05/2020 17:12:00	2	214.2	0.22	4.24	1.6	15.5	106872.5	64.22	17.90	65.66	18.70	1786	BrewMonitor
01/05/2020 17:42:00	2	214.7	0.22	4.25	1.6	15.5	106872.5	64.22	17.90	65.48	18.60	1786	BrewMonitor
01/05/2020 18:12:00	2	215.2	0.23	4.24	1.6	15.5	106872.5	64.22	17.90	65.84	18.80	1786	BrewMonitor
01/05/2020 18:42:00	2	215.7	0.22	4.24	1.6	15.5	106872.5	64.04	17.80	65.84	18.80	1789	BrewMonitor
01/05/2020 19:12:00	2	216.2	0.22	4.23	1.6	15.5	106872.5	64.22	17.90	65.84	18.80	1789	BrewMonitor
01/05/2020 19:42:00	2	216.7	0.22	4.24	1.6	15.5	106872.5	64.22	17.90	66.02	18.90	1788	BrewMonitor
01/05/2020 20:12:00	2	217.2	0.23	4.23	1.6	15.7	108251.5	64.04	17.80	65.66	18.70	1792	BrewMonitor
01/05/2020 20:42:00	2	217.7	0.22	4.24	1.6	15.5	106872.5	64.22	17.90	65.48	18.60	1792	BrewMonitor
01/05/2020 21:12:00	2	218.2	0.23	4.23	1.6	15.5	106872.5	64.04	17.80	65.84	18.80	1791	BrewMonitor
01/05/2020 21:42:00	2	218.7	0.23	4.24	1.6	15.7	108251.5	64.04	17.80	65.48	18.60	1792	BrewMonitor
01/05/2020 22:12:00	2	219.2	0.23	4.24	1.6	15.5	106872.5	64.04	17.80	65.48	18.60	1794	BrewMonitor
01/05/2020 22:42:00	2	219.7	0.23	4.24	1.6	15.5	106872.5	64.04	17.80	65.12	18.40	1796	BrewMonitor
01/05/2020 23:12:00	2	220.2	0.23	4.24	1.6	15.5	106872.5	64.04	17.80	65.12	18.40	1795	BrewMonitor
01/05/2020 23:42:00	2	220.7	0.23	4.23	1.6	15.5	106872.5	64.04	17.80	65.12	18.40	1795	BrewMonitor
01/06/2020 00:12:00	2	221.2	0.23	4.23	1.6	15.7	108251.5	64.04	17.80	65.12	18.40	1795	BrewMonitor
01/06/2020 00:42:00	2	221.7	0.22	4.25	1.6	15.8	108941.0	64.04	17.80	65.12	18.40	1793	BrewMonitor
01/06/2020 01:12:00	2	222.2	0.22	4.23	1.6	15.8	108941.0	63.86	17.70	65.12	18.40	1791	BrewMonitor
01/06/2020 01:42:00	2	222.7	0.22	4.23	1.6	16	110320	64.04	17.80	64.94	18.30	1796	BrewMonitor
01/06/2020 02:12:00	2	223.2	0.22	4.23	1.6	16	110320	64.04	17.80	64.94	18.30	1796	BrewMonitor
01/06/2020 02:42:00	2	223.7	0.22	4.24	1.6	16.1	111009.5	64.04	17.80	64.94	18.30	1798	BrewMonitor
01/06/2020 03:12:00	2	224.2	0.22	4.23	1.6	16.2	111699.0	64.04	17.80	64.94	18.30	1796	BrewMonitor
01/06/2020 03:42:00	2	224.7	0.23	4.24	1.6	16.2	111699.0	63.86	17.70	64.76	18.20	1798	BrewMonitor
01/06/2020 04:12:00	2	225.2	0.23	4.24	1.6	16.2	111699.0	63.86	17.70	64.94	18.30	1797	BrewMonitor
01/06/2020 04:42:00	2	225.7	0.22	4.24	1.6	16.2	111699.0	64.04	17.80	64.58	18.10	1798	BrewMonitor
01/06/2020 05:12:00	2	226.2	0.23	4.24	1.6	16.2	111699.0	64.04	17.80	64.58	18.10	1797	BrewMonitor
01/06/2020 05:42:00	2	226.7	0.23	4.25	1.6	16.2	111699.0	63.86	17.70	64.58	18.10	1796	BrewMonitor
01/06/2020 06:12:00	2	227.2	0.22	4.25	1.6	16.2	111699.0	63.86	17.70	64.58	18.10	1795	BrewMonitor
01/06/2020 06:42:00	2	227.7	0.23	4.24	1.6	16.2	111699.0	63.86	17.70	64.4	18.0	1797	BrewMonitor
01/06/2020 07:12:00	2	228.2	0.23	4.25	1.6	16.2	111699.0	63.86	17.70	64.58	18.10	1795	BrewMonitor
01/06/2020 07:42:00	2	228.7	0.22	4.25	1.6	16.2	111699.0	63.86	17.70	64.4	18.0	1796	BrewMonitor
01/06/2020 08:12:00	2	229.2	0.23	4.26	1.6	16.2	111699.0	63.86	17.70	64.22	17.90	1794	BrewMonitor
01/06/2020 08:42:00	2	229.7	0.22	4.25	1.6	16.2	111699.0	63.86	17.70	64.4	18.0	1798	BrewMonitor
01/06/2020 09:12:00	2	230.2	0.22	4.24	1.6	16.2	111699.0	63.86	17.70	64.94	18.30	1795	BrewMonitor
01/06/2020 09:42:00	2	230.7	0.23	4.24	1.6	16.2	111699.0	63.86	17.70	65.3	18.5	1797	BrewMonitor
01/06/2020 10:12:00	2	231.2	0.22	4.25	1.6	16.2	111699.0	64.04	17.80	65.12	18.40	1798	BrewMonitor
01/06/2020 10:42:00	2	231.7	0.22	4.26	1.6	16.2	111699.0	64.04	17.80	65.12	18.40	1797	BrewMonitor
01/06/2020 11:12:00	2	232.2	0.23	4.24	1.6	16.2	111699.0	64.22	17.90	65.3	18.5	1796	BrewMonitor
01/06/2020 11:42:00	2	232.7	0.23	4.25	1.6	16.2	111699.0	64.04	17.80	65.3	18.5	1795	BrewMonitor
01/06/2020 12:12:00	2	233.2	0.22	4.25	1.5	16.2	111699.0	64.04	17.80	65.12	18.40	1797	BrewMonitor
01/06/2020 12:42:00	2	233.7	0.23	4.25	1.6	16.2	111699.0	64.04	17.80	64.76	18.20	1798	BrewMonitor
01/06/2020 13:12:00	2	234.2	0.22	4.25	1.6	16.2	111699.0	64.04	17.80	64.94	18.30	1797	BrewMonitor
01/06/2020 13:42:00	2	234.7	0.22	4.25	1.6	16.2	111699.0	64.04	17.80	65.3	18.5	1792	BrewMonitor
01/06/2020 14:12:00	2	235.2	0.22	4.26	1.6	16.2	111699.0	64.04	17.80	64.94	18.30	1800	BrewMonitor
01/06/2020 14:42:00	2	235.7	0.23	4.25	1.6	16.2	111699.0	64.04	17.80	65.12	18.40	1795	BrewMonitor
01/06/2020 15:12:00	2	236.2	0.23	4.25	1.6	16.2	111699.0	64.22	17.90	65.12	18.40	1797	BrewMonitor
01/06/2020 15:42:00	2	236.7	0.22	4.25	1.6	16.2	111699.0	64.04	17.80	65.12	18.40	1795	BrewMonitor
01/06/2020 16:12:00	2	237.2	0.22	4.26	1.6	16.2	111699.0	64.22	17.90	65.12	18.40	1797	BrewMonitor
01/06/2020 16:42:00	2	237.7	0.22	4.25	1.6	16.2	111699.0	64.04	17.80	65.12	18.40	1794	BrewMonitor
01/06/2020 17:12:00	2	238.2	0.23	4.26	1.6	16.2	111699.0	64.22	17.90	65.12	18.40	1798	BrewMonitor
01/06/2020 17:42:00	2	238.7	0.22	4.26	1.6	16.2	111699.0	64.04	17.80	65.12	18.40	1798	BrewMonitor
01/06/2020 18:12:00	2	239.2	0.22	4.27	1.6	16.2	111699.0	64.04	17.80	65.48	18.60	1797	BrewMonitor
01/06/2020 18:42:00	2	239.7	0.22	4.26	1.5	16.2	111699.0	64.04	17.80	65.12	18.40	1798	BrewMonitor
01/06/2020 19:12:00	2	240.2	0.22	4.26	1.5	16.2	111699.0	64.22	17.90	65.12	18.40	1794	BrewMonitor
01/06/2020 19:42:00	2	240.7	0.22	4.25	1.6	16.2	111699.0	64.04	17.80	65.12	18.40	1798	BrewMonitor
01/06/2020 20:12:00	2	241.2	0.22	4.26	1.6	16.2	111699.0	64.04	17.80	64.76	18.20	1795	BrewMonitor
01/06/2020 20:42:00	2	241.7	0.23	4.25	1.6	16.2	111699.0	64.04	17.80	64.76	18.20	1799	BrewMonitor
01/06/2020 21:12:00	2	242.2	0.22	4.26	1.6	16.2	111699.0	64.04	17.80	64.4	18.0	1799	BrewMonitor
01/06/2020 21:42:00	2	242.7	0.23	4.27	1.6	16.2	111699.0	63.86	17.70	64.4	18.0	1797	BrewMonitor
01/06/2020 22:12:00	2	243.2	0.23	4.27	1.6	16.2	111699.0	63.86	17.70	64.4	18.0	1794	BrewMonitor
01/06/2020 22:42:00	2	243.7	0.22	4.26	1.6	16.2	111699.0	63.86	17.70	64.22	17.90	1801	BrewMonitor
01/06/2020 23:12:00	2	244.2	0.23	4.26	1.5	16.2	111699.0	63.86	17.70	64.4	18.0	1797	BrewMonitor
01/06/2020 23:42:00	2	244.7	0.23	4.27	1.5	16.2	111699.0	63.86	17.70	64.04	17.80	1795	BrewMonitor
01/07/2020 00:12:00	2	245.2	0.23	4.26	1.5	16.2	111699.0	63.86	17.70	64.22	17.90	1796	BrewMonitor
01/07/2020 00:42:00	2	245.7	0.23	4.26	1.5	16.2	111699.0	63.86	17.70	64.04	17.80	1796	BrewMonitor
01/07/2020 01:12:00	2	246.2	0.23	4.27	1.6	16.2	111699.0	63.68	17.60	64.04	17.80	1797	BrewMonitor
01/07/2020 01:42:00	2	246.7	0.22	4.26	1.6	16.1	111009.5	63.68	17.60	64.04	17.80	1796	BrewMonitor
01/07/2020 02:12:00	2	247.2	0.22	4.25	1.5	16.1	111009.5	63.86	17.70	63.86	17.70	1798	BrewMonitor
01/07/2020 02:42:00	2	247.7	0.22	4.26	1.6	16.1	111009.5	63.68	17.60	63.86	17.70	1797	BrewMonitor
01/07/2020 03:12:00	2	248.2	0.22	4.26	1.6	16.1	111009.5	63.68	17.60	63.86	17.70	1797	BrewMonitor
01/07/2020 03:42:00	2	248.7	0.22	4.25	1.6	16.1	111009.5	63.68	17.60	63.86	17.70	1796	BrewMonitor
01/07/2020 04:12:00	2	249.2	0.23	4.26	1.6	16.1	111009.5	63.68	17.60	63.68	17.60	1797	BrewMonitor
01/07/2020 04:42:00	2	249.7	0.23	4.26	1.6	16.1	111009.5	63.68	17.60	63.86	17.70	1795	BrewMonitor
01/07/2020 05:12:00	2	250.2	0.22	4.25	1.6	16.1	111009.5	63.68	17.60	63.68	17.60	1797	BrewMonitor
01/07/2020 05:42:00	2	250.7	0.23	4.25	1.6	16.1	111009.5	63.68	17.60	63.68	17.60	1795	BrewMonitor
01/07/2020 06:12:00	2	251.2	0.23	4.25	1.6	16.1	111009.5	63.68	17.60	63.68	17.60	1796	BrewMonitor
01/07/2020 06:42:00	2	251.7	0.23	4.25	1.6	16.1	111009.5	63.68	17.60	63.68	17.60	1796	BrewMonitor
01/07/2020 07:12:00	2	252.2	0.23	4.25	1.6	16.1	111009.5	63.68	17.60	63.68	17.60	1796	BrewMonitor
01/07/2020 07:42:00	2	252.7	0.22	4.25	1.6	16.1	111009.5	63.68	17.60	63.68	17.60	1794	BrewMonitor
01/07/2020 08:12:00	2	253.2	0.23	4.25	1.6	16.1	111009.5	63.68	17.60	64.04	17.80	1789	BrewMonitor
01/07/2020 08:42:00	2	253.7	0.23	4.25	1.6	16.1	111009.5	63.68	17.60	63.68	17.60	1794	BrewMonitor
01/07/2020 09:12:00	2	254.2	0.23	4.25	1.5	16.1	111009.5	63.68	17.60	63.68	17.60	1794	BrewMonitor
01/07/2020 09:42:00	2	254.7	0.23	4.25	1.5	16.1	111009.5	63.68	17.60	64.4	18.0	1796	BrewMonitor
01/07/2020 10:12:00	2	255.2	0.22	4.25	1.5	16.1	111009.5	63.86	17.70	65.12	18.40	1793	BrewMonitor
01/07/2020 10:42:00	2	255.7	0.23	4.25	1.5	16.1	111009.5	63.86	17.70	65.12	18.40	1793	BrewMonitor
01/07/2020 11:12:00	2	256.2	0.22	4.26	1.5	16.1	111009.5	64.04	17.80	65.12	18.40	1794	BrewMonitor
01/07/2020 11:42:00	2	256.7	0.22	4.25	1.5	16.1	111009.5	63.86	17.70	65.12	18.40	1791	BrewMonitor
01/07/2020 12:12:00	2	257.2	0.23	4.26	1.5	16.1	111009.5	63.86	17.70	64.76	18.20	1795	BrewMonitor
01/07/2020 12:42:00	2	257.7	0.22	4.26	1.5	16.1	111009.5	63.86	17.70	64.76	18.20	1792	BrewMonitor
01/07/2020 13:12:00	2	258.2	0.22	4.26	1.5	16.1	111009.5	63.86	17.70	64.58	18.10	1795	BrewMonitor
01/07/2020 13:43:00	2	258.72	0.22	4.26	1.5	16.1	111009.5	63.86	17.70	64.58	18.10	1794	BrewMonitor
01/07/2020 14:13:00	2	259.22	0.22	4.26	1.5	16.1	111009.5	63.86	17.70	64.58	18.10	1797	BrewMonitor
01/07/2020 14:43:00	2	259.72	0.23	4.26	1.5	16.1	111009.5	63.5	17.5	63.68	17.60	1798	BrewMonitor
01/07/2020 15:13:00	2	260.22	0.22	4.26	1.5	16.1	111009.5	63.5	17.5	64.04	17.80	1795	BrewMonitor
01/07/2020 15:43:00	2	260.72	0.23	4.26	1.5	16.1	111009.5	63.68	17.60	64.22	17.90	1795	BrewMonitor
01/07/2020 16:13:00	2	261.22	0.23	4.26	1.5	16.1	111009.5	63.68	17.60	64.04	17.80	1796	BrewMonitor
01/07/2020 16:43:00	2	261.72	0.23	4.26	1.5	16.1	111009.5	63.86	17.70	64.22	17.90	1794	BrewMonitor
01/07/2020 17:13:00	2	262.22	0.23	4.27	1.5	16.1	111009.5	63.5	17.5	64.22	17.90	1798	BrewMonitor
01/07/2020 17:43:00	2	262.72	0.22	4.26	1.5	16.2	111699.0	63.68	17.60	64.58	18.10	1776	BrewMonitor
01/07/2020 18:13:00	2	263.22	0.22	4.27	1.5	16.2	111699.0	63.86	17.70	65.12	18.40	1793	BrewMonitor
01/07/2020 18:43:00	2	263.72	0.22	4.27	1.5	16.2	111699.0	63.86	17.70	65.12	18.40	1797	BrewMonitor
01/07/2020 19:13:00	2	264.22	0.23	4.27	1.5	16.2	111699.0	63.86	17.70	65.12	18.40	1799	BrewMonitor
01/07/2020 19:43:00	2	264.72	0.22	4.27	1.5	16.2	111699.0	63.86	17.70	65.12	18.40	1793	BrewMonitor
01/07/2020 20:13:00	2	265.22	0.22	4.27	1.5	16.2	111699.0	63.86	17.70	65.12	18.40	1794	BrewMonitor
01/07/2020 20:43:00	2	265.72	0.22	4.26	1.5	16.2	111699.0	63.86	17.70	65.3	18.5	1794	BrewMonitor
01/07/2020 21:13:00	2	266.22	0.23	4.26	1.5	16.2	111699.0	63.86	17.70	64.94	18.30	1798	BrewMonitor
01/07/2020 21:43:00	2	266.72	0.22	4.26	1.5	16.2	111699.0	63.86	17.70	65.12	18.40	1795	BrewMonitor
01/07/2020 22:13:00	2	267.22	0.23	4.26	1.5	16.2	111699.0	63.86	17.70	64.94	18.30	1794	BrewMonitor
01/07/2020 22:43:00	2	267.72	0.22	4.27	1.5	16.2	111699.0	63.86	17.70	64.94	18.30	1797	BrewMonitor
01/07/2020 23:13:00	2	268.22	0.22	4.28	1.5	16.2	111699.0	63.86	17.70	64.94	18.30	1795	BrewMonitor
01/07/2020 23:43:00	2	268.72	0.22	4.28	1.5	16.2	111699.0	63.86	17.70	64.76	18.20	1796	BrewMonitor
01/08/2020 00:13:00	2	269.22	0.22	4.28	1.5	16.2	111699.0	63.68	17.60	64.76	18.20	1792	BrewMonitor
01/08/2020 00:43:00	2	269.72	0.22	4.28	1.5	16.2	111699.0	63.86	17.70	64.76	18.20	1793	BrewMonitor
01/08/2020 01:13:00	2	270.22	0.22	4.28	1.5	16.2	111699.0	63.86	17.70	64.94	18.30	1799	BrewMonitor
01/08/2020 01:43:00	2	270.72	0.22	4.27	1.5	16.2	111699.0	63.86	17.70	64.94	18.30	1797	BrewMonitor
01/08/2020 02:13:00	2	271.22	0.22	4.27	1.5	16.2	111699.0	63.86	17.70	64.76	18.20	1794	BrewMonitor
01/08/2020 02:43:00	2	271.72	0.22	4.28	1.5	16.2	111699.0	63.86	17.70	64.94	18.30	1796	BrewMonitor
01/08/2020 03:13:00	2	272.22	0.22	4.27	1.5	16.2	111699.0	63.86	17.70	64.94	18.30	1794	BrewMonitor
01/08/2020 03:43:00	2	272.72	0.22	4.28	1.5	16.2	111699.0	63.86	17.70	64.94	18.30	1798	BrewMonitor
01/08/2020 04:13:00	2	273.22	0.23	4.28	1.5	16.2	111699.0	63.86	17.70	64.94	18.30	1797	BrewMonitor
01/08/2020 04:43:00	2	273.72	0.22	4.28	1.5	16.2	111699.0	63.86	17.70	64.94	18.30	1798	BrewMonitor
01/08/2020 05:13:00	2	274.22	0.22	4.27	1.5	16.2	111699.0	63.86	17.70	64.94	18.30	1793	BrewMonitor
01/08/2020 05:43:00	2	274.72	0.22	4.27	1.5	16.2	111699.0	63.86	17.70	64.76	18.20	1792	BrewMonitor
01/08/2020 06:13:00	2	275.22	0.22	4.27	1.5	16.2	111699.0	63.86	17.70	64.76	18.20	1792	BrewMonitor
01/08/2020 06:43:00	2	275.72	0.22	4.27	1.5	16.2	111699.0	63.68	17.60	64.58	18.10	1792	BrewMonitor
01/08/2020 07:13:00	2	276.22	0.22	4.28	1.5	16.2	111699.0	63.68	17.60	64.4	18.0	1794	BrewMonitor
01/08/2020 07:43:00	2	276.72	0.22	4.27	1.5	16.2	111699.0	63.68	17.60	64.4	18.0	1797	BrewMonitor
01/08/2020 08:13:00	2	277.22	0.23	4.27	1.5	16.2	111699.0	63.68	17.60	64.4	18.0	1791	BrewMonitor
01/08/2020 08:43:00	2	277.72	0.23	4.27	1.5	16.2	111699.0	63.68	17.60	64.4	18.0	1795	BrewMonitor
01/08/2020 09:13:00	2	278.22	0.22	4.27	1.5	16.2	111699.0	63.86	17.70	65.3	18.5	1798	BrewMonitor
01/08/2020 09:43:00	2	278.72	0.22	4.27	1.5	16.2	111699.0	63.86	17.70	65.3	18.5	1794	BrewMonitor
01/08/2020 10:13:00	2	279.22	0.22	4.28	1.5	16.2	111699.0	63.86	17.70	65.12	18.40	1798	BrewMonitor
01/08/2020 10:43:00	2	279.72	0.23	4.28	1.5	16.2	111699.0	63.86	17.70	65.3	18.5	1794	BrewMonitor
01/08/2020 11:13:00	2	280.22	0.23	4.28	1.5	16.4	113078.0	63.86	17.70	65.3	18.5	1799	BrewMonitor
01/08/2020 11:43:00	2	280.72	0.22	4.28	1.5	16.4	113078.0	63.86	17.70	64.94	18.30	1795	BrewMonitor
01/08/2020 12:13:00	2	281.22	0.23	4.28	1.5	16.4	113078.0	63.86	17.70	65.12	18.40	1796	BrewMonitor
01/08/2020 12:43:00	2	281.72	0.23	4.28	1.5	16.4	113078.0	64.04	17.80	65.12	18.40	1797	BrewMonitor
01/08/2020 13:13:00	2	282.22	0.22	4.27	1.5	16.4	113078.0	63.86	17.70	65.12	18.40	1799	BrewMonitor
01/08/2020 13:43:00	2	282.72	0.23	4.27	1.5	16.4	113078.0	63.86	17.70	65.12	18.40	1796	BrewMonitor
01/08/2020 14:13:00	2	283.22	0.23	4.27	1.5	16.4	113078.0	64.04	17.80	65.3	18.5	1797	BrewMonitor
01/08/2020 14:43:00	2	283.72	0.22	4.27	1.5	16.2	111699.0	64.04	17.80	65.48	18.60	1785	BrewMonitor
01/08/2020 15:13:00	2	284.22	0.22	4.27	1.5	16.4	113078.0	64.04	17.80	65.3	18.5	1797	BrewMonitor
01/08/2020 15:43:00	2	284.72	0.23	4.27	1.5	16.4	113078.0	63.86	17.70	65.48	18.60	1798	BrewMonitor
01/08/2020 16:13:00	2	285.22	0.22	4.27	1.5	16.4	113078.0	64.04	17.80	65.48	18.60	1793	BrewMonitor
01/08/2020 16:43:00	2	285.72	0.22	4.27	1.5	16.4	113078.0	64.04	17.80	65.48	18.60	1795	BrewMonitor
01/08/2020 17:13:00	2	286.22	0.22	4.27	1.5	16.4	113078.0	63.5	17.5	64.76	18.20	1793	BrewMonitor
01/08/2020 17:43:00	2	286.72	0.22	4.28	1.5	16.4	113078.0	63.68	17.60	64.58	18.10	1796	BrewMonitor
01/08/2020 18:13:00	2	287.22	0.22	4.27	1.5	16.4	113078.0	63.86	17.70	64.76	18.20	1798	BrewMonitor
01/08/2020 18:43:00	2	287.72	0.22	4.27	1.5	16.4	113078.0	63.68	17.60	64.94	18.30	1795	BrewMonitor
01/08/2020 19:13:00	2	288.22	0.22	4.27	1.5	16.4	113078.0	63.86	17.70	64.76	18.20	1797	BrewMonitor
01/08/2020 19:43:00	2	288.72	0.22	4.28	1.5	16.4	113078.0	63.68	17.60	64.76	18.20	1794	BrewMonitor
01/08/2020 20:13:00	2	289.22	0.22	4.28	1.5	16.4	113078.0	63.68	17.60	64.76	18.20	1793	BrewMonitor
01/08/2020 20:43:00	2	289.72	0.22	4.27	1.5	16.4	113078.0	63.86	17.70	64.76	18.20	1798	BrewMonitor
01/08/2020 21:13:00	2	290.22	0.22	4.27	1.5	16.4	113078.0	63.68	17.60	64.76	18.20	1792	BrewMonitor
01/08/2020 21:43:00	2	290.72	0.22	4.28	1.5	16.4	113078.0	63.86	17.70	64.76	18.20	1794	BrewMonitor
01/08/2020 22:13:00	2	291.22	0.22	4.28	1.5	16.4	113078.0	63.68	17.60	64.76	18.20	1795	BrewMonitor
01/08/2020 22:43:00	2	291.72	0.22	4.28	1.5	16.4	113078.0	63.68	17.60	64.4	18.0	1795	BrewMonitor
01/08/2020 23:13:00	2	292.22	0.23	4.27	1.5	16.4	113078.0	63.68	17.60	64.22	17.90	1794	BrewMonitor
01/08/2020 23:43:00	2	292.72	0.23	4.28	1.5	16.4	113078.0	63.5	17.5	64.4	18.0	1795	BrewMonitor
01/09/2020 00:13:00	2	293.22	0.22	4.28	1.5	16.4	113078.0	63.68	17.60	64.4	18.0	1792	BrewMonitor
01/09/2020 00:43:00	2	293.72	0.22	4.28	1.5	16.4	113078.0	63.5	17.5	64.04	17.80	1791	BrewMonitor
01/09/2020 01:13:00	2	294.22	0.22	4.29	1.5	16.4	113078.0	63.5	17.5	64.22	17.90	1794	BrewMonitor
01/09/2020 01:43:00	2	294.72	0.22	4.29	1.5	16.4	113078.0	63.5	17.5	64.22	17.90	1793	BrewMonitor
01/09/2020 02:13:00	2	295.22	0.23	4.29	1.5	16.4	113078.0	63.5	17.5	64.04	17.80	1792	BrewMonitor
01/09/2020 02:43:00	2	295.72	0.23	4.28	1.5	16.4	113078.0	63.5	17.5	64.04	17.80	1793	BrewMonitor
01/09/2020 03:13:00	2	296.22	0.22	4.28	1.5	16.4	113078.0	63.5	17.5	64.04	17.80	1794	BrewMonitor
01/09/2020 03:43:00	2	296.72	0.23	4.28	1.5	16.4	113078.0	63.5	17.5	64.04	17.80	1794	BrewMonitor
01/09/2020 04:13:00	2	297.22	0.23	4.28	1.5	16.4	113078.0	63.5	17.5	63.86	17.70	1792	BrewMonitor
01/09/2020 04:43:00	2	297.72	0.23	4.28	1.6	16.4	113078.0	63.5	17.5	63.86	17.70	1793	BrewMonitor
01/09/2020 05:13:00	2	298.22	0.23	4.28	1.6	16.4	113078.0	63.32	17.40	63.86	17.70	1791	BrewMonitor
01/09/2020 05:43:00	2	298.72	0.23	4.27	1.6	16.4	113078.0	63.32	17.40	63.86	17.70	1794	BrewMonitor
01/09/2020 06:13:00	2	299.22	0.23	4.27	1.6	16.4	113078.0	63.32	17.40	63.5	17.5	1794	BrewMonitor
01/09/2020 06:43:00	2	299.72	0.23	4.27	1.6	16.4	113078.0	63.32	17.40	63.5	17.5	1793	BrewMonitor
01/09/2020 07:13:00	2	300.22	0.23	4.27	1.6	16.4	113078.0	63.32	17.40	63.5	17.5	1794	BrewMonitor
01/09/2020 07:43:00	2	300.72	0.23	4.27	1.6	16.4	113078.0	63.14	17.30	63.5	17.5	1794	BrewMonitor
01/09/2020 08:13:00	2	301.22	0.23	4.27	1.6	16.4	113078.0	63.14	17.30	63.5	17.5	1794	BrewMonitor
01/09/2020 08:43:00	2	301.72	0.23	4.27	1.6	16.4	113078.0	63.32	17.40	63.86	17.70	1792	BrewMonitor
01/09/2020 09:13:00	2	302.22	0.23	4.27	1.6	16.4	113078.0	63.32	17.40	64.04	17.80	1791	BrewMonitor
01/09/2020 09:43:00	2	302.72	0.23	4.27	1.6	16.4	113078.0	63.5	17.5	64.22	17.90	1792	BrewMonitor
01/09/2020 10:13:00	2	303.22	0.22	4.28	1.6	16.4	113078.0	63.5	17.5	64.4	18.0	1791	BrewMonitor
01/09/2020 10:43:00	2	303.72	0.23	4.28	1.6	16.4	113078.0	63.5	17.5	64.76	18.20	1793	BrewMonitor
01/09/2020 11:13:00	2	304.22	0.22	4.27	1.6	16.4	113078.0	63.68	17.60	64.76	18.20	1791	BrewMonitor
01/09/2020 11:43:00	2	304.72	0.22	4.27	1.6	16.4	113078.0	63.68	17.60	64.76	18.20	1790	BrewMonitor
01/09/2020 12:13:00	2	305.22	0.22	4.28	1.6	16.4	113078.0	63.68	17.60	64.76	18.20	1794	BrewMonitor
01/09/2020 12:43:00	2	305.72	0.22	4.27	1.6	16.2	111699.0	63.68	17.60	65.12	18.40	1793	BrewMonitor
01/09/2020 13:13:00	2	306.22	0.23	4.27	1.6	16.2	111699.0	63.86	17.70	65.3	18.5	1789	BrewMonitor
01/09/2020 13:43:00	2	306.72	0.22	4.28	1.6	16.2	111699.0	63.86	17.70	65.3	18.5	1789	BrewMonitor
01/09/2020 14:13:00	2	307.22	0.22	4.28	1.6	16.2	111699.0	63.86	17.70	65.3	18.5	1791	BrewMonitor
01/09/2020 14:43:00	2	307.72	0.23	4.28	1.6	16.2	111699.0	63.86	17.70	65.3	18.5	1790	BrewMonitor
01/09/2020 15:13:00	2	308.22	0.23	4.27	1.6	16.2	111699.0	64.04	17.80	65.66	18.70	1789	BrewMonitor
01/09/2020 15:43:00	2	308.72	0.22	4.26	1.6	16.2	111699.0	64.04	17.80	65.66	18.70	1789	BrewMonitor
01/09/2020 16:13:00	2	309.22	0.22	4.27	1.6	16.2	111699.0	64.04	17.80	65.84	18.80	1785	BrewMonitor
01/09/2020 16:43:00	2	309.72	0.23	4.29	1.6	16.2	111699.0	64.04	17.80	65.66	18.70	1787	BrewMonitor
01/09/2020 17:13:00	2	310.22	0.22	4.28	1.6	16.2	111699.0	63.86	17.70	65.3	18.5	1790	BrewMonitor
01/09/2020 17:43:00	2	310.72	0.23	4.28	1.6	16.2	111699.0	63.86	17.70	65.66	18.70	1792	BrewMonitor
01/09/2020 18:13:00	2	311.22	0.22	4.28	1.6	16.2	111699.0	64.04	17.80	65.66	18.70	1786	BrewMonitor
01/09/2020 18:43:00	2	311.72	0.22	4.28	1.6	16.2	111699.0	64.04	17.80	65.66	18.70	1788	BrewMonitor
01/09/2020 19:13:00	2	312.22	0.22	4.27	1.6	16.2	111699.0	63.86	17.70	65.3	18.5	1793	BrewMonitor
01/09/2020 19:43:00	2	312.72	0.22	4.28	1.6	16.2	111699.0	63.86	17.70	65.48	18.60	1786	BrewMonitor
01/09/2020 20:13:00	2	313.22	0.23	4.28	1.6	16.2	111699.0	63.86	17.70	65.66	18.70	1789	BrewMonitor
01/09/2020 20:43:00	2	313.72	0.22	4.28	1.6	16.2	111699.0	64.04	17.80	65.66	18.70	1787	BrewMonitor
01/09/2020 21:13:00	2	314.22	0.23	4.27	1.6	16.2	111699.0	64.04	17.80	65.48	18.60	1787	BrewMonitor
01/09/2020 21:43:00	2	314.72	0.23	4.28	1.6	16.2	111699.0	63.86	17.70	65.48	18.60	1792	BrewMonitor
01/09/2020 22:13:00	2	315.22	0.22	4.28	1.6	16.2	111699.0	64.04	17.80	65.66	18.70	1735	BrewMonitor
01/09/2020 22:43:00	2	315.72	0.22	4.28	1.6	16.2	111699.0	63.86	17.70	65.66	18.70	1791	BrewMonitor
01/09/2020 23:13:00	2	316.22	0.22	4.27	1.6	16.2	111699.0	64.04	17.80	65.66	18.70	1787	BrewMonitor
01/09/2020 23:43:00	2	316.72	0.23	4.27	1.6	16.2	111699.0	64.04	17.80	65.48	18.60	1785	BrewMonitor
01/10/2020 00:13:00	2	317.22	0.22	4.28	1.6	16.2	111699.0	64.04	17.80	65.48	18.60	1789	BrewMonitor
01/10/2020 00:43:00	2	317.72	0.22	4.28	1.6	16.2	111699.0	64.04	17.80	65.66	18.70	1788	BrewMonitor
01/10/2020 01:13:00	2	318.22	0.22	4.28	1.6	16.2	111699.0	64.04	17.80	65.66	18.70	1789	BrewMonitor
01/10/2020 01:43:00	2	318.72	0.23	4.27	1.6	16.2	111699.0	64.04	17.80	65.84	18.80	1790	BrewMonitor
01/10/2020 02:13:00	2	319.22	0.23	4.27	1.6	16.2	111699.0	64.04	17.80	66.02	18.90	1789	BrewMonitor
01/10/2020 02:43:00	2	319.72	0.22	4.28	1.6	16.2	111699.0	64.04	17.80	65.84	18.80	1790	BrewMonitor
01/10/2020 03:13:00	2	320.22	0.22	4.27	1.6	16.2	111699.0	64.04	17.80	66.02	18.90	1790	BrewMonitor
01/10/2020 03:43:00	2	320.72	0.22	4.28	1.6	16.2	111699.0	64.22	17.90	66.02	18.90	1787	BrewMonitor
01/10/2020 04:13:00	2	321.22	0.23	4.28	1.6	16.2	111699.0	64.22	17.90	66.02	18.90	1789	BrewMonitor
01/10/2020 04:43:00	2	321.72	0.22	4.27	1.6	16.2	111699.0	64.22	17.90	66.02	18.90	1728	BrewMonitor
01/10/2020 05:13:00	2	322.22	0.22	4.29	1.6	16.2	111699.0	64.22	17.90	66.02	18.90	1791	BrewMonitor
01/10/2020 05:43:00	2	322.72	0.22	4.29	1.6	16.2	111699.0	64.22	17.90	66.2	19.0	1787	BrewMonitor
01/10/2020 06:13:00	2	323.22	0.22	4.28	1.6	16.2	111699.0	64.22	17.90	66.02	18.90	1792	BrewMonitor
01/10/2020 06:43:00	2	323.72	0.22	4.28	1.6	16.2	111699.0	64.22	17.90	66.02	18.90	1789	BrewMonitor
01/10/2020 07:13:00	2	324.22	0.22	4.28	1.6	16.2	111699.0	64.22	17.90	66.02	18.90	1790	BrewMonitor
01/10/2020 07:43:00	2	324.72	0.22	4.28	1.6	16.2	111699.0	64.22	17.90	66.02	18.90	1786	BrewMonitor
01/10/2020 08:13:00	2	325.22	0.22	4.28	1.6	16.2	111699.0	64.22	17.90	65.84	18.80	1787	BrewMonitor
01/10/2020 08:43:00	2	325.72	0.22	4.27	1.6	16.2	111699.0	64.22	17.90	65.84	18.80	1789	BrewMonitor
01/10/2020 09:13:00	2	326.22	0.22	4.28	1.6	16.2	111699.0	64.22	17.90	66.02	18.90	1787	BrewMonitor
01/10/2020 09:43:00	2	326.72	0.23	4.28	1.6	16.2	111699.0	64.22	17.90	66.02	18.90	1792	BrewMonitor
01/10/2020 10:13:00	2	327.22	0.23	4.28	1.6	16.2	111699.0	64.22	17.90	65.84	18.80	1791	BrewMonitor
01/10/2020 10:43:00	2	327.72	0.22	4.28	1.6	16.2	111699.0	64.04	17.80	65.66	18.70	1793	BrewMonitor
01/10/2020 11:13:00	2	328.22	0.23	4.28	1.6	16.2	111699.0	64.22	17.90	65.66	18.70	1790	BrewMonitor
01/10/2020 11:43:00	2	328.72	0.22	4.28	1.6	16.2	111699.0	64.04	17.80	65.84	18.80	1788	BrewMonitor
01/10/2020 12:13:00	2	329.22	0.23	4.28	1.7	16.2	111699.0	64.22	17.90	65.84	18.80	1789	BrewMonitor
01/10/2020 12:43:00	2	329.72	0.22	4.28	1.7	16.2	111699.0	64.22	17.90	65.84	18.80	1790	BrewMonitor
01/10/2020 13:13:00	2	330.22	0.22	4.28	1.7	16.2	111699.0	64.22	17.90	65.84	18.80	1790	BrewMonitor
01/10/2020 13:43:00	2	330.72	0.22	4.28	1.7	16.2	111699.0	64.22	17.90	66.2	19.0	1790	BrewMonitor
01/10/2020 14:13:00	2	331.22	0.22	4.28	1.7	16.2	111699.0	64.4	18.0	66.38	19.10	1783	BrewMonitor
01/10/2020 14:43:00	2	331.72	0.22	4.29	1.7	16.2	111699.0	64.4	18.0	66.56	19.20	1784	BrewMonitor
01/10/2020 15:13:00	2	332.22	0.22	4.28	1.7	16.2	111699.0	64.58	18.10	66.56	19.20	1786	BrewMonitor
01/10/2020 15:43:00	2	332.72	0.22	4.28	1.7	16.2	111699.0	64.4	18.0	66.56	19.20	1787	BrewMonitor
01/10/2020 16:13:00	2	333.22	0.22	4.28	1.7	16.2	111699.0	64.4	18.0	66.38	19.10	1784	BrewMonitor
01/10/2020 16:43:00	2	333.72	0.22	4.28	1.7	16.2	111699.0	64.4	18.0	66.2	19.0	1788	BrewMonitor
01/10/2020 17:13:00	2	334.22	0.22	4.28	1.7	16.2	111699.0	64.4	18.0	66.2	19.0	1786	BrewMonitor
01/10/2020 17:43:00	2	334.72	0.22	4.29	1.7	16.2	111699.0	64.4	18.0	66.2	19.0	1781	BrewMonitor
01/10/2020 18:13:00	2	335.22	0.22	4.28	1.7	16.2	111699.0	64.22	17.90	66.2	19.0	1789	BrewMonitor
01/10/2020 18:43:00	2	335.72	0.22	4.28	1.7	16.2	111699.0	64.4	18.0	65.84	18.80	1791	BrewMonitor
01/10/2020 19:13:00	2	336.22	0.22	4.29	1.7	16.2	111699.0	64.22	17.90	65.84	18.80	1772	BrewMonitor
01/10/2020 19:43:00	2	336.72	0.23	4.28	1.7	16.2	111699.0	64.22	17.90	66.02	18.90	1789	BrewMonitor
01/10/2020 20:13:00	2	337.22	0.22	4.28	1.7	16.2	111699.0	64.22	17.90	65.84	18.80	1789	BrewMonitor
01/10/2020 20:43:00	2	337.72	0.22	4.27	1.7	16.2	111699.0	64.4	18.0	66.2	19.0	1786	BrewMonitor
01/10/2020 21:13:00	2	338.22	0.22	4.27	1.7	16.2	111699.0	64.4	18.0	66.2	19.0	1787	BrewMonitor
01/10/2020 21:43:00	2	338.72	0.22	4.28	1.7	16.2	111699.0	64.4	18.0	66.02	18.90	1789	BrewMonitor
01/10/2020 22:13:00	2	339.22	0.22	4.29	1.7	16.2	111699.0	64.4	18.0	66.38	19.10	1784	BrewMonitor
01/10/2020 22:43:00	2	339.72	0.22	4.29	1.7	16.2	111699.0	64.4	18.0	66.38	19.10	1786	BrewMonitor
01/10/2020 23:13:00	2	340.22	0.22	4.28	1.7	16.1	111009.5	64.4	18.0	66.38	19.10	1785	BrewMonitor
01/10/2020 23:43:00	2	340.72	0.22	4.29	1.7	16.1	111009.5	64.4	18.0	66.56	19.20	1785	BrewMonitor
01/11/2020 00:13:00	2	341.22	0.22	4.29	1.7	16.1	111009.5	64.58	18.10	66.56	19.20	1784	BrewMonitor
01/11/2020 00:43:00	2	341.72	0.22	4.28	1.7	16.1	111009.5	64.58	18.10	66.56	19.20	1782	BrewMonitor
01/11/2020 01:13:00	2	342.22	0.22	4.27	1.7	16.1	111009.5	64.58	18.10	66.92	19.40	1783	BrewMonitor
01/11/2020 01:43:00	2	342.72	0.22	4.28	1.7	16.1	111009.5	64.58	18.10	66.74	19.30	1784	BrewMonitor
01/11/2020 02:13:00	2	343.22	0.22	4.28	1.7	16.1	111009.5	64.58	18.10	66.74	19.30	1783	BrewMonitor
01/11/2020 02:43:00	2	343.72	0.22	4.28	1.7	16.1	111009.5	64.58	18.10	66.74	19.30	1783	BrewMonitor
01/11/2020 03:13:00	2	344.22	0.22	4.3	1.7	16.1	111009.5	64.76	18.20	66.74	19.30	1784	BrewMonitor
01/11/2020 03:43:00	2	344.72	0.22	4.28	1.7	16.1	111009.5	64.76	18.20	67.1	19.5	1779	BrewMonitor
01/11/2020 04:13:00	2	345.22	0.22	4.28	1.7	16.1	111009.5	64.58	18.10	66.92	19.40	1782	BrewMonitor
01/11/2020 04:43:00	2	345.72	0.22	4.28	1.7	16.1	111009.5	64.58	18.10	66.74	19.30	1777	BrewMonitor
01/11/2020 05:13:00	2	346.22	0.22	4.28	1.7	16.1	111009.5	64.58	18.10	66.74	19.30	1783	BrewMonitor
01/11/2020 05:43:00	2	346.72	0.22	4.28	1.7	16.1	111009.5	64.58	18.10	66.74	19.30	1785	BrewMonitor
01/11/2020 06:13:00	2	347.22	0.22	4.28	1.7	16.1	111009.5	64.58	18.10	66.74	19.30	1778	BrewMonitor
01/11/2020 06:43:00	2	347.72	0.22	4.28	1.7	16.1	111009.5	64.58	18.10	66.56	19.20	1786	BrewMonitor
01/11/2020 07:13:00	2	348.22	0.22	4.28	1.7	16.1	111009.5	64.4	18.0	66.56	19.20	1785	BrewMonitor
01/11/2020 07:43:00	2	348.72	0.22	4.28	1.7	16.1	111009.5	64.58	18.10	66.56	19.20	1782	BrewMonitor
01/11/2020 08:13:00	2	349.22	0.22	4.29	1.7	16.1	111009.5	64.58	18.10	66.56	19.20	1783	BrewMonitor
01/11/2020 08:43:00	2	349.72	0.22	4.28	1.8	16.1	111009.5	64.58	18.10	66.56	19.20	1780	BrewMonitor
01/11/2020 09:13:00	2	350.22	0.22	4.31	1.8	16	110320	64.58	18.10	66.56	19.20	1784	BrewMonitor
01/11/2020 09:43:00	2	350.72	0.22	4.29	1.8	16	110320	64.58	18.10	66.56	19.20	1784	BrewMonitor
01/11/2020 10:13:00	2	351.22	0.22	4.28	1.8	16	110320	64.58	18.10	66.56	19.20	1783	BrewMonitor
01/11/2020 10:43:00	2	351.72	0.22	4.29	1.8	16.1	111009.5	64.58	18.10	66.56	19.20	1786	BrewMonitor
01/11/2020 11:13:00	2	352.22	0.22	4.29	1.8	16	110320	64.58	18.10	66.56	19.20	1786	BrewMonitor
01/11/2020 11:43:00	2	352.72	0.22	4.28	1.8	16	110320	64.58	18.10	66.74	19.30	1783	BrewMonitor
01/11/2020 12:13:00	2	353.22	0.22	4.3	1.8	16	110320	64.76	18.20	66.92	19.40	1783	BrewMonitor
01/11/2020 12:43:00	2	353.72	0.22	4.29	1.8	16	110320	64.76	18.20	66.92	19.40	1782	BrewMonitor
01/11/2020 13:13:00	2	354.22	0.22	4.29	1.8	16	110320	64.76	18.20	67.1	19.5	1786	BrewMonitor
01/11/2020 13:43:00	2	354.72	0.22	4.29	1.8	16	110320	64.94	18.30	67.1	19.5	1783	BrewMonitor
01/11/2020 14:13:00	2	355.22	0.22	4.28	1.8	16	110320	64.76	18.20	67.1	19.5	1784	BrewMonitor
